# Supplementary material for: Stream fish metacommunity organisation across a Neotropical ecoregion: The role of environment, anthropogenic impact and dispersal-based processes
Source: PLoS One. 2020 May 26;15(5):e0233733. doi: 10.1371/journal.pone.0233733 (PMC7250414; doi:10.1371/journal.pone.0233733)
Supplement: S1 File — (XLS) [file pone.0233733.s010.xls]

## Sheet: S2 appendix
Stream number	x	y	LCBD	Alpha diversity
1	-47.6025	-22.5643	0.00182373	7
2	-47.6079	-22.6274	0.00161494	9
3	-47.6104	-22.6406	0.0015402	8
4	-47.6369	-22.6655	0.00130982	11
5	-47.6438	-22.6752	0.00145609	11
6	-47.6538	-22.6835	0.00182426	5
7	-47.6577	-22.683	0.00159801	7
8	-47.6639	-22.6881	0.00133555	8
9	-47.6674	-22.6883	0.00135153	11
10	-47.6739	-22.6906	0.00132865	9
11	-53.2581	-22.7685	0.00178087	14
12	-53.2553	-22.774	0.00164027	10
13	-53.2541	-22.7754	0.00179998	9
14	-53.253	-22.7819	0.00170709	7
15	-53.2561	-22.7923	0.00161833	5
16	-53.2591	-22.8025	0.00166062	5
17	-53.1111	-22.7583	0.00161831	8
18	-53.1066	-22.7577	0.00164668	12
19	-53.0955	-22.7605	0.00155032	8
20	-53.0937	-22.7618	0.00174624	6
21	-53.0765	-22.7634	0.00169219	6
22	-50.3342	-23.3742	0.00141744	13
23	-50.3559	-23.3815	0.00144836	14
24	-50.3753	-23.3914	0.00144836	14
25	-50.382	-23.3977	0.00142464	15
26	-50.3941	-23.4024	0.00159878	15
27	-50.4252	-23.3917	0.00133686	18
28	-50.4353	-23.3888	0.00154278	24
29	-49.5631	-20.8223	0.00142418	14
30	-49.5812	-20.7792	0.0013944	13
31	-49.71	-20.7147	0.00135772	9
32	-49.7116	-20.6081	0.00165916	6
33	-49.8115	-20.7174	0.0012705	6
34	-49.8849	-20.6879	0.00132924	10
35	-49.8926	-20.6254	0.00144204	11
36	-49.9682	-20.6129	0.00150818	13
37	-49.9353	-20.5421	0.00171103	8
38	-50.0211	-20.6743	0.00127779	13
39	-50.0215	-20.6315	0.00149702	16
40	-50.1527	-20.6379	0.00178227	5
41	-50.2817	-20.5976	0.00134043	16
42	-49.887	-20.4757	0.00131477	8
43	-50.2426	-20.4589	0.00177282	4
44	-50.2633	-20.4442	0.00116117	16
45	-50.2844	-20.3294	0.00126548	10
46	-50.3847	-20.3144	0.00151071	9
47	-50.4509	-20.3764	0.00183765	3
48	-50.4724	-20.4629	0.00171856	8
49	-50.3208	-20.5282	0.00124835	13
50	-50.4222	-20.6025	0.00149736	7
51	-50.3716	-20.6286	0.00128729	11
52	-50.5681	-20.6058	0.00130576	16
53	-50.7581	-20.5971	0.00142636	8
54	-51.049	-20.5247	0.00175481	9
55	-50.5857	-20.3829	0.00124347	15
56	-50.6029	-20.4245	0.00179344	6
57	-50.585	-20.4635	0.0016234	4
58	-50.6413	-20.3081	0.00184971	7
59	-50.6785	-20.3476	0.00131903	15
60	-50.7818	-20.3865	0.00160631	11
61	-50.814	-20.4316	0.00169791	7
62	-50.927	-20.5189	0.0014209	21
63	-50.9129	-20.1516	0.00166634	10
64	-49.9254	-20.2888	0.00150617	9
65	-49.9603	-20.2044	0.00161057	9
66	-50.0504	-20.372	0.00132551	14
67	-50.1476	-20.2613	0.00219875	1
68	-50.1863	-20.1358	0.00205522	3
69	-50.2069	-20.0878	0.00118451	11
70	-50.04	-20.0138	0.00136688	11
71	-50.4473	-19.9728	0.00179764	5
72	-50.4849	-20.2436	0.00160113	9
73	-50.4376	-20.155	0.00149149	10
74	-50.4928	-20.1685	0.00160337	11
75	-50.4914	-20.1288	0.00123952	10
76	-50.3799	-20.1424	0.00179612	13
77	-50.6877	-20.2221	0.00165984	5
78	-50.6386	-20.1968	0.00188358	7
79	-50.7326	-20.1442	0.00184279	7
80	-50.6889	-20.0569	0.00177557	7
81	-50.6221	-19.9914	0.001726	5
82	-50.7759	-20.143	0.00137554	15
83	-50.8158	-20.1334	0.00177003	8
84	-50.9412	-20.0793	0.00132496	10
85	-49.9233	-20.1033	0.00136302	10
86	-49.8678	-20.1909	0.00138693	12
87	-49.8235	-20.11	0.00150326	20
88	-49.8162	-20.2974	0.00146759	7
89	-49.8329	-20.3693	0.00127623	17
90	-49.8138	-20.4262	0.00130252	18
91	-49.3097	-20.1903	0.00159395	5
92	-49.4161	-20.1958	0.00190987	2
93	-49.6729	-20.0949	0.00133787	11
94	-49.5567	-20.1519	0.00122573	15
95	-49.5469	-20.2072	0.00141135	14
96	-49.6855	-20.4024	0.00142025	21
97	-49.3281	-20.4916	0.00183196	3
98	-49.6161	-20.4234	0.00114797	11
99	-49.5317	-20.2869	0.0022972	1
100	-49.3999	-20.3254	0.00126966	7
101	-49.4004	-20.3847	0.00151371	14
102	-49.5561	-20.6523	0.00134007	6
103	-49.6862	-20.6315	0.00149813	10
104	-49.4061	-20.702	0.00216707	3
105	-49.4501	-20.5849	0.00161563	12
106	-49.4511	-20.6899	0.0017085	8
107	-49.2233	-20.7202	0.00141138	9
108	-49.0817	-20.6946	0.00148541	11
109	-49.0382	-20.6769	0.00161004	3
110	-49.3417	-20.9054	0.00127083	9
111	-49.4651	-20.8121	0.00127927	15
112	-49.4578	-20.785	0.00136424	11
113	-49.1909	-20.9864	0.00152932	12
114	-49.2345	-20.8526	0.00137236	12
115	-48.9422	-20.7036	0.00181723	5
116	-48.8302	-20.9392	0.00124076	13
117	-48.8086	-20.7726	0.00133664	13
118	-48.6776	-20.9382	0.0015228	11
119	-48.8003	-21.0519	0.00150187	8
120	-48.9516	-21.2121	0.00139541	16
121	-48.7428	-21.2146	0.00164741	5
122	-48.5044	-21.1181	0.00126377	10
123	-48.6041	-21.1666	0.00129921	14
124	-48.4747	-23.494	0.00154891	14
125	-48.8987	-23.4096	0.00175612	10
126	-49.2101	-23.0959	0.0017502	16
127	-49.339	-23.2464	0.00164621	9
128	-49.7846	-22.8034	0.001642	6
129	-49.8814	-23.1781	0.00172123	11
130	-49.9734	-22.8175	0.00164841	12
131	-50.1974	-23.0489	0.00142572	14
132	-50.8276	-22.663	0.0013999	15
133	-50.8906	-23.0417	0.00130778	11
134	-51.118	-22.5462	0.00163977	7
135	-51.5857	-22.8526	0.001935	5
136	-51.4622	-22.6307	0.00159992	5
137	-52.4219	-22.7651	0.00135729	23
138	-52.4354	-22.5082	0.0017086	10
139	-52.8164	-22.6421	0.00200115	8
140	-52.7434	-22.5514	0.00153383	12
141	-49.9348	-20.0561	0.0014223	16
142	-49.8201	-20.0165	0.00155918	19
143	-49.3978	-20.2101	0.00151141	8
144	-49.4123	-20.2467	0.0013085	6
145	-49.2432	-20.7312	0.00134319	13
146	-48.078	-20.6414	0.00160366	12
147	-48.5665	-20.7375	0.00156754	5
148	-48.4156	-20.3963	0.0017201	11
149	-48.6184	-20.4559	0.00211463	3
150	-48.5532	-20.1971	0.00176476	14
151	-48.6783	-20.2362	0.00168211	15
152	-47.2199	-21.0113	0.00132884	13
153	-47.1878	-20.9985	0.00177586	6
154	-47.6718	-20.6825	0.00146564	13
155	-47.763	-20.489	0.00145885	15
156	-48.2451	-20.2568	0.00161316	5
157	-48.2286	-20.1973	0.00175142	26
158	-49.9143	-22.3683	0.00125904	15
159	-50.2346	-22.1722	0.00148846	20
160	-50.9092	-22.0821	0.00174919	8
161	-50.9603	-21.8345	0.00158617	10
162	-51.5905	-21.7631	0.00165139	16
163	-51.833	-21.5522	0.00146849	13
164	-49.8391	-21.8518	0.00145296	15
165	-49.8363	-21.7326	0.00129397	15
166	-50.5784	-21.4432	0.00123166	14
167	-51.423	-21.4131	0.00154149	17
168	-49.8209	-21.4521	0.00144796	17
169	-49.8061	-21.0995	0.00177783	16
170	-50.4788	-21.153	0.00170346	8
171	-50.6877	-20.8123	0.00148519	14
172	-51.234	-20.5912	0.00149207	14
173	-49.765	-20.6252	0.00155095	16
174	-50.0069	-20.6426	0.00135804	6
175	-50.2769	-20.3983	0.00128521	12
176	-51.1702	-20.5461	0.00153735	16
177	-51.065	-20.4543	0.0013847	13
178	-49.0594	-17.2003	0.00137246	20
179	-49.1661	-17.3969	0.0013115	10
180	-48.9587	-17.928	0.00132236	11
181	-48.912	-17.7048	0.0012121	16
182	-48.8938	-17.7369	0.00117285	16
183	-48.9292	-17.2494	0.00118094	13
184	-49.2935	-17.7631	0.00123329	8
185	-49.3481	-17.8052	0.00128498	13
186	-49.2609	-17.7643	0.00151202	16
187	-49.1906	-17.6662	0.00110526	14
188	-49.1393	-17.6546	0.00135653	20
189	-49.1497	-18.2011	0.00142691	25
190	-49.1356	-18.205	0.00134279	24
191	-49.2442	-18.2239	0.00142346	13
192	-49.2161	-17.6797	0.00150329	27
193	-49.3639	-18.0933	0.00130051	8
194	-49.3456	-18.0858	0.00135775	8
195	-49.1494	-18.1958	0.00157818	31
196	-49.3628	-18.0458	0.00181288	5
197	-48.8408	-17.3481	0.00219875	1
198	-48.9633	-17.4261	0.00180049	4
199	-48.9964	-17.1386	0.00151814	6
200	-49.0808	-17.3425	0.00137997	12
201	-48.7961	-17.3536	0.00138666	9
202	-49.0461	-17.2711	0.00138711	19
203	-48.9419	-17.8669	0.00133473	13
204	-49.1297	-16.2629	0.00160571	8
205	-49.2251	-16.5601	0.0014926	25
206	-49.0998	-16.3564	0.00158846	10
207	-49.1663	-16.3402	0.00211704	3
208	-49.1986	-16.5179	0.00158365	11
209	-49.1173	-16.3404	0.00142398	22
210	-49.118	-16.4991	0.00151747	31
211	-49.1283	-16.2772	0.00147392	17
212	-49.1379	-16.4535	0.00152394	28
213	-49.1045	-16.396	0.00152801	10
214	-49.0492	-16.4697	0.0014684	12
215	-49.0804	-16.2675	0.00122058	9
216	-49.2074	-16.557	0.00167099	7
217	-49.0902	-16.3849	0.0016596	6
218	-49.1173	-16.5139	0.00149145	29
219	-49.0144	-16.3603	0.00169505	8
220	-49.1015	-16.3697	0.00212615	4
221	-49.1971	-16.5276	0.00187571	3
222	-49.0811	-16.4312	0.00173055	5
223	-49.1424	-16.2836	0.00138657	18
224	-50.0858	-16.3691	0.00155569	28
225	-49.1523	-16.2522	0.00142459	14
226	-49.1393	-16.5261	0.00146884	15
227	-49.0826	-16.3036	0.00156891	10
228	-49.0171	-16.8628	0.00157955	10
229	-49.3922	-17.3586	0.00132	20
230	-49.6345	-18.446	0.00128729	22
231	-49.1509	-17.3811	0.00137956	16
232	-49.4043	-17.1075	0.00166856	11
233	-49.2625	-16.3366	0.00149334	12
234	-49.8967	-16.4575	0.00131513	11
235	-49.3723	-16.2577	0.00138409	15
236	-49.5318	-18.0096	0.00171792	10
237	-49.4224	-17.9165	0.0012066	9
238	-49.2177	-17.0223	0.00172728	9
239	-49.4513	-16.5664	0.00153217	11
240	-49.1587	-16.2404	0.00113151	12
241	-49.4006	-17.3341	0.00133458	16
242	-49.3586	-17.2745	0.00158729	10
243	-49.1301	-17.3538	0.0011483	12
244	-49.9966	-16.4861	0.00131135	12
245	-47.3966	-17.7803	0.00149992	11
246	-47.3381	-17.7886	0.00183665	6
247	-48.2483	-18.0476	0.00164378	14
248	-48.2212	-18.0691	0.00185168	10
249	-48.6091	-18.0549	0.00164015	6
250	-48.849	-18.1439	0.00187278	5
251	-48.8838	-18.1442	0.00150376	10
252	-49.1802	-18.3214	0.00149106	13
253	-49.5211	-18.4768	0.00161686	12
254	-49.5469	-18.4756	0.00141299	4
255	-49.6082	-16.1916	0.00123094	16
256	-50.3209	-18.4589	0.00149297	8
257	-50.3051	-18.4813	0.0016501	8
258	-50.4348	-18.5849	0.00156498	14
259	-50.392	-18.5929	0.00142797	9
260	-50.2671	-18.3002	0.00158865	10
261	-50.2609	-18.2184	0.00163901	9
262	-50.0831	-18.999	0.00153878	10
263	-50.0726	-18.9894	0.00184987	9
264	-50.5799	-18.7312	0.00172581	8
265	-47.8617	-18.1966	0.00148497	23
266	-47.8731	-18.1628	0.00139362	13
267	-47.8723	-18.1707	0.00159541	12
268	-47.8704	-18.1767	0.00146003	18
269	-47.8623	-18.1962	0.00146386	21
270	-47.8802	-18.3132	0.00153332	18
271	-55.4026	-22.9112	0.00163778	7
272	-55.5987	-22.9492	0.00227767	2
273	-55.587	-23.054	0.00140133	7
274	-55.1722	-23.1459	0.00188391	7
275	-54.9358	-23.1103	0.00202442	4
276	-54.7002	-22.8611	0.00179328	3
277	-54.154	-23.077	0.00159371	4
278	-54.9911	-22.7763	0.00156751	7
279	-54.8269	-22.6472	0.00243142	1
280	-53.9898	-23.2672	0.0020641	10
281	-53.8639	-23.3412	0.00190482	19
282	-54.0258	-23.2165	0.00169484	14
283	-54.4455	-23.1773	0.00204084	1
284	-54.8244	-22.8441	0.00148272	9
285	-54.5489	-22.8023	0.00208456	7
286	-54.51	-23.0429	0.00196478	6
287	-55.6015	-22.7531	0.00175658	5
288	-55.4706	-22.5591	0.00138361	7
289	-55.2248	-22.7925	0.00147018	12
290	-55.1878	-22.643	0.00219875	1
291	-54.7169	-22.7345	0.0018955	5
292	-54.637	-22.8544	0.00129116	6
293	-55.5735	-22.6627	0.00218043	2
294	-55.6322	-22.7712	0.00178921	4
295	-55.5385	-23.1793	0.00216532	1
296	-55.5355	-23.2406	0.00251194	1
297	-55.2209	-23.1308	0.00134515	9
298	-55.1143	-23.0443	0.0017641	7
299	-54.5024	-22.9259	0.00176441	4
300	-54.1985	-23.2609	0.0021091	3
301	-54.1257	-23.2801	0.00178326	8
302	-54.2188	-23.2259	0.00198164	2
303	-54.2696	-23.2636	0.00198164	2
304	-54.495	-23.0851	0.00197702	5
305	-55.0958	-22.71	0.00148911	8
306	-55.0668	-22.61	0.00169714	6
307	-54.9937	-22.9977	0.00175881	4
308	-54.8012	-22.9135	0.00162238	12
309	-54.5896	-22.8662	0.00232955	3
310	-54.5399	-22.7828	0.00201846	3
311	-53.961	-23.2889	0.00182664	4
312	-55.1812	-23.0436	0.0018263	2
313	-55.0969	-22.7096	0.00181975	3
314	-55.4222	-22.6114	0.00179767	5
315	-54.4249	-21.6573	0.00153509	15
316	-54.4851	-21.5658	0.00211114	4
317	-54.5572	-21.5391	0.00187114	12
318	-55.308	-22.0463	0.00199898	7
319	-54.3503	-21.4797	0.00142056	12
320	-54.2273	-21.5741	0.00160892	7
321	-54.8256	-22.2086	0.00127004	19
322	-54.9396	-22.1531	0.00175571	5
323	-54.036	-22.6125	0.0014315	10
324	-54.0762	-22.8722	0.00143485	10
325	-53.7509	-22.223	0.0015351	8
326	-53.9521	-22.3113	0.00188049	7
327	-54.1852	-22.3164	0.00218144	3
328	-55.1763	-22.4062	0.00158742	11
329	-55.466	-22.5236	0.00233543	1
330	-55.0125	-21.7428	0.00167161	10
331	-55.1768	-21.5468	0.00134935	10
332	-55.1517	-21.8256	0.00199319	4
333	-54.6311	-21.9502	0.00212256	6
334	-55.142	-22.5643	0.00188921	5
335	-54.8004	-22.5504	0.00233543	1
336	-54.1491	-22.2328	0.00168006	11
337	-54.0835	-22.0865	0.00147196	9
338	-53.9102	-22.1147	0.00174697	13
339	-54.1848	-22.4116	0.00176529	7
340	-54.3843	-22.4047	0.00158841	12
341	-55.756	-22.3094	0.00154638	8
342	-55.9164	-22.2111	0.00139137	11
343	-55.5718	-22.1574	0.00181086	6
344	-55.5687	-21.766	0.00209407	2
345	-55.3929	-21.9805	0.00164562	8
346	-55.5842	-21.6093	0.001294	9
347	-55.4367	-21.3037	0.00129712	11
348	-55.4163	-21.216	0.0014893	10
349	-55.1213	-21.0197	0.00229667	1
350	-54.2703	-22.2701	0.00193446	5
351	-54.317	-22.1851	0.00201294	4
352	-54.7871	-22.0599	0.00161343	14
353	-54.6998	-21.9251	0.00183737	11
354	-55.0265	-21.7306	0.00194428	3
355	-54.9745	-21.5884	0.00189967	4
356	-54.4469	-21.8717	0.00189946	9
357	-54.6737	-22.4117	0.00171816	4
358	-54.5167	-22.4361	0.00222699	4
359	-54.5142	-22.4309	0.00144223	7
360	-54.3036	-22.4606	0.00187332	6
361	-54.2782	-22.4221	0.00182761	12
362	-54.11	-22.1804	0.00202689	8
363	-54.1401	-22.1452	0.00162912	7
364	-54.1361	-22.1702	0.0014182	10
365	-54.1368	-22.4544	0.00181912	7
366	-54.3517	-22.4879	0.00183086	4
367	-54.9703	-22.1722	0.00195075	4
368	-55.2694	-22.0958	0.00155285	7
369	-53.9495	-22.2382	0.00168498	7
370	-53.869	-22.3769	0.00170298	10
371	-53.9302	-22.3515	0.00162076	24
372	-53.9833	-22.5614	0.00199894	4
373	-54.0447	-22.6752	0.00161654	8
374	-54.0284	-22.7494	0.00148946	8
375	-54.1845	-22.9948	0.0018193	15
376	-54.1999	-22.7828	0.00212027	2
377	-54.2424	-22.6488	0.0019828	4
378	-55.0644	-22.434	0.00182416	6
379	-55.0939	-22.4367	0.00209734	6
380	-55.6006	-22.596	0.00208353	2
381	-55.6977	-22.5034	0.00221199	3
382	-54.5893	-21.4915	0.00135587	11
383	-54.6659	-21.4001	0.00171417	4
384	-54.6969	-21.3603	0.0015742	4
385	-54.9192	-20.9141	0.00145309	22
386	-54.9352	-21.0204	0.00240438	2
387	-55.1511	-22.1013	0.00173723	6
388	-55.498	-22.0572	0.00188667	3
389	-55.4732	-22.0245	0.00164352	3
390	-55.6546	-21.9942	0.00153597	6
391	-55.794	-22.0353	0.00128237	14
392	-55.8018	-22.056	0.00153088	6
393	-55.8302	-22.2839	0.00213735	2
394	-53.7685	-22.133	0.00174831	10
395	-53.5461	-21.9046	0.00162546	11
396	-53.5701	-21.9943	0.00159112	12
397	-53.3957	-22.3061	0.00175131	12
398	-53.5793	-22.467	0.00190405	6
399	-55.3325	-21.4603	0.00183907	4
400	-55.3484	-21.3217	0.0019449	2
401	-55.329	-21.329	0.00158314	6
402	-55.496	-21.7224	0.00178783	11
403	-55.4454	-21.6713	0.00192287	5
404	-54.5793	-22.1297	0.00153124	19
405	-54.3438	-21.8933	0.00178071	7
406	-54.0241	-23.0416	0.00144947	11
407	-53.9698	-22.7632	0.00204752	5
408	-53.288	-22.2759	0.00193254	6
409	-53.0644	-22.2311	0.00177628	15
410	-53.3429	-22.3504	0.00190841	8
411	-53.4102	-22.4972	0.00208667	10
412	-54.4825	-22.6846	0.00207831	3
413	-53.8761	-23.1333	0.0013592	12
414	-53.8327	-22.6066	0.0014107	8
415	-53.4886	-21.8936	0.0014322	10
416	-53.2406	-21.8825	0.00231056	4
417	-47.5428	-19.3064	0.00188209	5
418	-47.2166	-19.3589	0.00226506	4
419	-46.9922	-19.2121	0.0023405	3
420	-47.2156	-19.233	0.00226185	2
421	-46.8908	-19.4651	0.00206575	2
422	-47.0527	-19.1587	0.00243787	1
423	-46.8731	-19.0174	0.00178334	7
424	-47.0431	-19.1279	0.00207482	4
425	-47.2548	-19.31	0.00223262	4
426	-46.82	-19.2668	0.0019155	6
427	-47.0843	-19.1095	0.00223565	2
428	-47.2795	-18.9692	0.002259	3
429	-47.0372	-19.2065	0.0020907	7
430	-47.1215	-19.3061	0.00231221	4
431	-47.4726	-19.6417	0.00243787	1
432	-47.1242	-18.8819	0.00235347	1
433	-47.3656	-19.0202	0.001879	7
434	-46.9877	-19.2288	0.00211864	5
435	-47.063	-18.934	0.00187595	4
436	-46.8319	-19.396	0.00245016	3
437	-46.8252	-19.1233	0.00206574	5
438	-47.6715	-19.3619	0.00243787	1
439	-47.4134	-19.247	0.00233691	2
440	-46.8395	-19.4538	0.00198335	4
441	-46.8309	-19.3217	0.00243747	2
442	-47.1167	-18.9321	0.00188843	4
443	-47.775	-19.0622	0.00194353	9
444	-46.8725	-19.4109	0.00203067	6
445	-47.0616	-19.4123	0.00193702	9
446	-47.2535	-19.2984	0.00199422	7
447	-47.5232	-19.3121	0.00198662	2
448	-47.5782	-19.2746	0.00188787	3
449	-46.9907	-19.5357	0.00188737	6
450	-47.1497	-19.2315	0.00241117	2
451	-47.1393	-19.2471	0.00221672	3
452	-46.9278	-19.5959	0.0020637	4
453	-49.5438	-18.9173	0.00172531	6
454	-49.3628	-18.3585	0.00183701	4
455	-50.3352	-19.0512	0.00177616	9
456	-50.6433	-18.7157	0.00176367	3
457	-49.7791	-18.4841	0.00151103	12
458	-49.8487	-18.8026	0.00172792	18
459	-50.5886	-18.5456	0.00203028	7
460	-49.909	-19.0276	0.00146092	12
461	-49.6976	-18.826	0.00155134	8
462	-50.0494	-18.9655	0.00145976	11
463	-49.6262	-18.3471	0.00160984	12
464	-50.0339	-18.2068	0.00153027	8
465	-49.6986	-18.9719	0.00190489	2
466	-49.9113	-18.9787	0.00156829	5
467	-50.5518	-18.3731	0.00150067	5
468	-49.6299	-18.6778	0.00149424	6
469	-50.7813	-18.7167	0.00158797	11
470	-50.6613	-18.789	0.00184369	3
471	-50.0061	-18.8377	0.00188285	11
472	-50.587	-18.7241	0.00138103	9
473	-49.9633	-19.0366	0.0016121	14
474	-49.6359	-19.07	0.00155361	9
475	-49.9307	-18.3017	0.00157423	14
476	-49.7759	-18.9834	0.00146534	10
477	-50.099	-18.9216	0.00169832	9
478	-49.51	-18.8153	0.00134097	6
479	-50.4992	-18.5984	0.00188169	5
480	-50.6619	-18.3812	0.00153282	10
481	-50.097	-18.2448	0.00193502	8
482	-49.7846	-18.9526	0.0015978	8
483	-50.531	-18.516	0.00144873	12
484	-49.5867	-18.6073	0.00150528	9
485	-50.3775	-18.3619	0.00197072	6
486	-49.6137	-18.6784	0.00204084	1
487	-49.4707	-18.9602	0.00174456	9
488	-49.4804	-18.4918	0.00164386	11
489	-47.847	-19.7607	0.00204084	1
490	-47.7786	-20.1258	0.00166972	11
491	-47.9699	-19.9032	0.00181817	5
492	-47.7224	-19.788	0.0024735	1
493	-48.0322	-20.0221	0.00177671	5
494	-47.6697	-19.8333	0.002182	3
495	-47.8203	-19.752	0.00204185	4
496	-47.9837	-19.8254	0.0019098	6
497	-48.1219	-19.9044	0.00167384	7
498	-48.0239	-19.9193	0.00167814	9
499	-47.8182	-19.8552	0.00178339	3
500	-48.0874	-19.918	0.00179134	4
501	-47.903	-19.8982	0.00194505	5
502	-48.0701	-19.7859	0.0018278	6
503	-47.7416	-20.2933	0.00195395	4
504	-48.2278	-19.8791	0.00175012	5
505	-48.1147	-19.985	0.00195251	2
506	-47.8176	-20.0848	0.0016201	8
507	-47.7411	-20.171	0.00195641	4
508	-47.7922	-19.7532	0.00188029	9
509	-47.7028	-20.3234	0.00162858	8
510	-47.9671	-19.9332	0.00188928	5
511	-47.7718	-20.0808	0.00137902	9
512	-47.9729	-19.9534	0.00168894	5
513	-47.7997	-19.7866	0.00186526	9
514	-48.0585	-19.8708	0.00143207	9
515	-48.0924	-19.8218	0.00167216	6
516	-47.8306	-20.2968	0.00158549	10
517	-47.7862	-19.7859	0.00171535	6
518	-48.0879	-19.9692	0.00192204	4
519	-47.9637	-19.8839	0.00200115	4
520	-47.7999	-20.0655	0.00158229	12
521	-47.7164	-19.8306	0.00240647	3
522	-47.767	-20.0942	0.00172347	6
523	-47.7798	-20.2859	0.00180009	8
524	-47.7391	-20.2156	0.00165783	8
525	-47.7537	-20.1049	0.00174109	9
526	-47.7794	-20.329	0.00232228	1
527	-47.4226	-21.0027	0.00169457	5
528	-46.8242	-20.8517	0.00216492	4
529	-44.3494	-21.5232	0.00200678	10
530	-44.2214	-21.9289	0.00232695	3
531	-45.1542	-22.1464	0.001796	7
532	-48.8469	-19.5052	0.00209364	4
533	-48.8233	-19.4538	0.00152319	13
534	-47.3964	-18.8705	0.00174539	5
535	-46.7658	-19.0904	0.001761	8
536	-46.8342	-19.5487	0.00165044	10
537	-47.4176	-23.863	0.00198519	8
538	-47.7123	-23.8892	0.00165348	15
539	-47.9133	-23.9975	0.00172858	13
540	-47.875	-23.9614	0.00194241	9
541	-48.0288	-24.0474	0.00182686	12
542	-48.0305	-24.0502	0.00205532	11
543	-48.0954	-24.0656	0.00220797	7
544	-48.142	-24.1132	0.00187028	16
545	-48.1428	-24.1139	0.00238355	7
546	-48.2119	-24.1962	0.00196953	8
547	-48.288	-24.1735	0.00180751	12
548	-48.418	-24.2001	0.00205873	6
549	-48.8331	-24.2344	0.00213828	6
550	-48.924	-24.325	0.00226504	4
551	-49.0098	-24.0551	0.00237851	1
552	-49.0757	-24.1417	0.00197955	6
553	-49.1846	-24.0711	0.00220311	5
554	-49.3904	-24.1198	0.00224215	3
555	-49.4109	-24.1181	0.00176872	8
556	-48.4984	-24.1465	0.00209339	5
557	-48.4626	-24.2351	0.00245116	5
558	-48.6171	-24.32	0.00211505	6
559	-48.6877	-24.1769	0.00203958	7
560	-48.7438	-24.4648	0.00244483	4
561	-52.8756	-18.6647	0.00234071	2
562	-53.1981	-19.0314	0.00206596	5
563	-51.555	-19.8372	0.0018909	7
564	-51.5397	-19.8231	0.00205106	9
565	-52.7319	-19.2042	0.00226309	1
566	-52.9258	-19.0956	0.00233543	1
567	-51.5531	-19.7614	0.001975	4
568	-51.0394	-19.3217	0.00232892	6
569	-51.21	-19.2494	0.00167944	16
570	-51.8294	-19.6028	0.00192001	9
571	-48.6774	-16.7655	0.00234246	3
572	-48.6527	-16.734	0.00195685	7
573	-48.6876	-16.7204	0.00176589	4
574	-48.6328	-16.7067	0.00159173	6
575	-48.6138	-16.656	0.00160769	7
576	-48.6703	-16.6518	0.00151644	11
577	-48.6566	-16.6291	0.00223811	2
578	-48.6496	-16.6464	0.00169911	7
579	-48.6406	-16.6427	0.00175091	8
580	-48.6127	-16.6528	0.00147427	13
581	-48.5565	-16.648	0.00161167	12
582	-48.5448	-16.6488	0.00226309	1
583	-48.5274	-16.6452	0.00145392	11
584	-48.6406	-16.5713	0.00181062	11
585	-48.7184	-16.5822	0.00167106	5
586	-48.6527	-16.5526	0.00176821	11
587	-48.6751	-16.5953	0.00170042	6
