# Supplementary material for: Stream fish metacommunity organisation across a Neotropical ecoregion: The role of environment, anthropogenic impact and dispersal-based processes
Source: PLoS One. 2020 May 26;15(5):e0233733. doi: 10.1371/journal.pone.0233733 (PMC7250414; doi:10.1371/journal.pone.0233733)
Supplement: S2 File — (XLS) [file pone.0233733.s011.xls]

## Sheet: S3 appendix
	Natural environmental gradient															Anthropogenic impact													Dispersal variables
Stream number	Bio2	Bio3	Bio8	Bio9	Bio12	Bio13	Bio14	Bio18	Flow_accumulation	Shreve	Strahler	Slope	Natural forest formations	Natural non-forest formations		Biodiversity_Threat_index	Nitrogen_Loading	Phosphorus_Loading	Pesticide_Loading	Sediment_Loading	Human_Water_Stress	Cropland	Livestock_Density	Populacional density	Human footprint	Urban area	Anthropic use		D-link_Osborne	Betweenness centrality	Distance to main river	PCNM1	PCNM2	PCNM3	PCNM4	PCNM5	PCNM6	PCNM7	PCNM8	PCNM9	PCNM10	PCNM11	PCNM12	PCNM13	PCNM14	PCNM15	PCNM16	PCNM17	PCNM18
1	83	558	238	191	1377	245	29	633	4	2	2	1.90041	57	1		0.8643	0.6657	0.9214	0.6526	0.5983	0.8082	0.7721	0.6517	208.476	40	844	2876		5	1223418	18.7761	0.0107506	0.0022722	0.0125642	0.02578	0.0147142	0.0180562	-0.0470155	-0.044401	0.0293481	0.024186	-0.178678	0.0283602	-0.00585724	0.010074	-0.0134365	0.00461881	0.00779268	-0.00217901
2	83	556	239	192	1278	219	29	579	58	14	3	2.62665	448	7		0.8643	0.6657	0.9214	0.6526	0.5983	0.8082	0.7721	0.6517	208.476	40	117	3182		2296	11417868	11.204	0.0107514	0.00227144	0.0125654	0.0257821	0.0147181	0.0180607	-0.0470296	-0.0444186	0.0293546	0.0241977	-0.178756	0.0283738	-0.00586308	0.010083	-0.0134416	0.00461998	0.00778894	-0.00217714
3	83	556	239	192	1289	220	29	584	64	16	3	2.35929	15	0		0.8643	0.6657	0.9214	0.6526	0.5983	0.8082	0.7721	0.6517	208.476	40	304	3448		2296	12641118	9.65199	0.0108974	0.00182627	0.0124202	0.0252763	0.0151821	0.0184626	-0.0481365	-0.0465138	0.0282244	0.0254896	-0.179989	0.0291924	-0.00533129	0.0101045	-0.015049	0.00996451	0.00501736	0.00142957
4	83	556	240	193	1220	208	28	552	4	18	3	2.62882	91	0		0.8643	0.6657	0.9214	0.6526	0.5983	0.8082	0.7721	0.6517	148.671	65	601	3097		2296	15087564	5.46184	0.010898	0.00182533	0.0124206	0.0252767	0.0151847	0.0184654	-0.0481451	-0.0465254	0.0282264	0.0254972	-0.18003	0.0292004	-0.00533376	0.0101092	-0.0150533	0.00997118	0.00501199	0.00143476
5	83	556	241	193	1263	213	29	563	88	18	3	3.10701	26	0		0.8643	0.6657	0.9214	0.6526	0.5983	0.8082	0.7721	0.6517	148.671	71	1006	2764		2296	15495298	4.20096	0.0108982	0.00182505	0.0124208	0.0252769	0.0151854	0.0184662	-0.0481476	-0.0465288	0.028227	0.0254995	-0.180042	0.0292027	-0.00533449	0.0101106	-0.0150546	0.00997316	0.00501037	0.00143631
6	83	556	241	193	1266	216	29	570	90	18	3	3.2971	71	1		0.8643	0.6657	0.9214	0.6526	0.5983	0.8082	0.7721	0.6517	148.671	71	1647	2074		2296	15903030	2.66228	0.0108984	0.00182471	0.0124209	0.025277	0.0151864	0.0184673	-0.0481507	-0.0465329	0.0282277	0.0255022	-0.180057	0.0292056	-0.00533537	0.0101123	-0.0150561	0.00997556	0.00500838	0.0014382
7	83	555	241	194	1219	209	28	551	1	18	3	3.2971	61	0		0.8643	0.6657	0.9214	0.6526	0.5983	0.8082	0.7721	0.6517	148.671	71	2105	1636		2296	16310760	2.31377	0.0108985	0.00182464	0.0124209	0.0252771	0.0151866	0.0184675	-0.0481514	-0.0465339	0.0282278	0.0255028	-0.18006	0.0292062	-0.00533557	0.0101127	-0.0150564	0.0099761	0.00500793	0.00143863
8	83	556	242	194	1170	204	27	536	92	18	3	3.3326	43	14		0.8643	0.6657	0.9214	0.6526	0.5983	0.8082	0.7721	0.6517	148.671	75	2054	1548		2296	16718488	1.46351	0.0108986	0.00182445	0.012421	0.0252771	0.0151871	0.018468	-0.0481531	-0.0465361	0.0282282	0.0255042	-0.180068	0.0292077	-0.00533606	0.0101136	-0.0150573	0.00997742	0.00500683	0.00143967
9	83	556	244	196	1107	194	26	510	1	18	3	2.32477	134	5		0.8643	0.6657	0.9214	0.6526	0.5983	0.8082	0.7721	0.6517	148.671	71	1903	1637		2296	17126214	1.10187	0.0108987	0.00182437	0.0124211	0.0252772	0.0151873	0.0184683	-0.0481538	-0.0465371	0.0282283	0.0255049	-0.180072	0.0292084	-0.00533626	0.010114	-0.0150576	0.00997798	0.00500637	0.00144012
10	83	556	244	196	1107	194	26	510	102	18	3	2.5606	158	10		0.8643	0.6657	0.9214	0.6526	0.5983	0.8082	0.7721	0.6517	148.671	71	1384	2020		2296	17533938	0.162474	0.0108988	0.00182416	0.0124211	0.0252773	0.0151879	0.0184689	-0.0481556	-0.0465396	0.0282287	0.0255065	-0.18008	0.0292101	-0.00533679	0.010115	-0.0150585	0.00997942	0.00500515	0.00144126
11	82	516	264	208	1330	185	41	531	1	3	2	1.84263	224	0		0.8157	0.541	0.8619	0.6531	0.454	0.4217	0.5234	0	16.9531	62	1094	1575		71	5301348	13.8932	-0.0505323	-0.00753829	0.020287	-0.0290799	0.00568764	0.0147565	0.0212735	0.0131677	-0.0157359	0.0119688	-6.46e-05	-0.073487	-0.086794	-0.0211251	-0.00980974	0.0279052	0.0115249	0.0213854
12	82	516	264	208	1330	185	41	531	20	3	2	2.92345	175	0		0.8157	0.541	0.8619	0.6531	0.454	0.4217	0.5234	0	16.9531	46	1282	2336		71	4077990	14.661	-0.0507117	-0.00711598	0.020561	-0.0282222	0.00537202	0.0144745	0.0215014	0.0134209	-0.0154642	0.0118372	-0.000154201	-0.0724058	-0.0848619	-0.0214141	-0.0111194	0.0296623	0.0151036	0.0241955
13	82	516	264	207	1350	187	42	537	15	3	2	2.89868	180	0		0.8157	0.541	0.8619	0.6531	0.454	0.4217	0.5234	0	16.9531	46	1097	2526		71	3670200	14.9709	-0.0507094	-0.00711546	0.0205617	-0.028221	0.00537105	0.0144724	0.0214993	0.0134198	-0.0154631	0.0118367	-0.000154327	-0.0723994	-0.0848567	-0.0214103	-0.0111195	0.0296602	0.0151016	0.0241948
14	82	516	264	207	1350	187	42	537	15	3	2	2.89868	142	0		0.8157	0.541	0.8619	0.6531	0.454	0.4217	0.5234	0	16.9531	46	326	3331		71	3262408	15.5952	-0.0507046	-0.00711441	0.0205632	-0.0282185	0.00536911	0.014468	0.0214949	0.0134176	-0.0154609	0.0118357	-0.000154584	-0.0723865	-0.0848462	-0.0214026	-0.0111197	0.0296561	0.0150974	0.0241933
15	82	516	262	205	1407	192	44	552	6	2	2	2.92132	88	0		0.8157	0.541	0.8619	0.6531	0.454	0.4217	0.5234	0	16.9531	46	0	3696		71	2039020	16.889	-0.0510849	-0.00626738	0.0210962	-0.0266275	0.00489689	0.014133	0.0216039	0.0126242	-0.0152983	0.0115789	-0.000283996	-0.0689919	-0.0789209	-0.0213015	-0.0121807	0.0339256	0.0205976	0.0167757
16	82	516	261	204	1427	194	45	559	3	1	1	2.57301	344	0		0.8157	0.541	0.8619	0.6531	0.454	0.4217	0.5234	0	16.9531	46	0	3458		2	407808	18.13	-0.0510751	-0.00626557	0.021099	-0.026623	0.0048932	0.0141244	0.0215952	0.01262	-0.015294	0.0115771	-0.00028448	-0.0689674	-0.0789019	-0.0212862	-0.0121806	0.0339158	0.0205874	0.0167753
17	82	518	263	208	1175	165	37	467	206	41	3	2.7302	713	0		0.8157	0.541	0.8619	0.6531	0.454	0.4217	0.5234	0	16.9531	46	0	3061		46	32618320	13.7094	-0.0485709	-0.00981684	0.0253969	-0.0336196	0.00816804	0.0188951	0.0225458	0.0117214	-0.0171355	0.0105261	0.00231584	-0.0644186	-0.0927327	0.00771042	-0.0203001	0.0189936	-0.00115775	0.00432844
18	82	518	262	207	1150	161	36	457	32	5	2	1.87539	776	0		0.8157	0.541	0.8619	0.6531	0.454	0.4217	0.5234	0	16.9531	46	0	3028		48	4893564	14.1511	-0.0487132	-0.00937092	0.0255433	-0.0331111	0.0077036	0.0184914	0.023647	0.0138115	-0.0160031	0.00923672	0.00353279	-0.0652258	-0.0932576	0.0076927	-0.0186929	0.0136487	0.00161039	0.000724892
19	82	518	261	206	1163	161	37	458	28	5	2	2.26315	399	0		0.8157	0.541	0.8619	0.6531	0.454	0.4217	0.5234	0	16.9531	46	0	3393		48	4485778	15.0282	-0.0487063	-0.00936898	0.0255452	-0.0331065	0.00770102	0.0184858	0.0236414	0.0138088	-0.0160008	0.00923697	0.00353139	-0.0652084	-0.0932417	0.00769654	-0.018691	0.0136462	0.00160593	0.000729381
20	82	518	261	206	1163	161	37	458	26	5	2	2.84677	431	0		0.8157	0.541	0.8619	0.6531	0.454	0.4217	0.5234	0	16.9531	46	0	3371		48	4077990	15.9046	-0.0487256	-0.00896577	0.0265733	-0.0326467	0.00711779	0.0177928	0.0238018	0.0147567	-0.0154465	0.00908105	0.00346374	-0.0631584	-0.0931472	0.0133456	-0.0208508	0.0153561	0.00762766	0.00309208
21	82	518	260	204	1198	164	38	468	15	1	1	2.81788	177	0		0.8157	0.541	0.8619	0.6531	0.454	0.4217	0.5234	0	16.9531	46	0	3604		3	407808	17.7079	-0.0489504	-0.00848147	0.0261872	-0.0322697	0.00655855	0.0164924	0.0225792	0.0134187	-0.0148635	0.00830433	0.00400204	-0.0642968	-0.091797	0.0158057	-0.0231974	0.0188109	0.0101644	0.00162938
22	82	537	238	183	1276	170	46	466	1	2	2	5.64239	1017	0		0.8516	0.6252	0.9285	0.8719	0.8556	0.9126	0.8265	0.6631	38.3383	34	0	2759		10	1223418	75.016	0.00177974	0.00166563	0.065823	0.0122117	0.0421086	0.0942082	0.0535499	0.0150705	-0.00932886	-0.00158936	0.00301887	-0.00431497	-0.0414821	-0.0640237	0.0103198	0.0212168	0.048314	-0.0306017
23	82	536	239	184	1222	162	45	444	26	6	2	5.38392	533	8		0.8516	0.6252	0.9285	0.8719	0.8556	0.9126	0.8265	0.6631	38.3383	60	165	3065		10	4893564	72.4604	0.00177517	0.00166499	0.0658484	0.0122065	0.0421222	0.0942428	0.0535825	0.0150842	-0.00934005	-0.00158845	0.00302444	-0.0043258	-0.0415009	-0.0640346	0.0103182	0.0212247	0.0483189	-0.0305952
24	82	536	240	184	1236	162	45	444	6	11	3	3.37619	305	17		0.8516	0.6252	0.9285	0.8719	0.8556	0.9126	0.8265	0.6631	38.3383	39	252	3212		13	8971314	69.3732	0.00153186	0.00161559	0.0661102	0.0118787	0.0421762	0.0944466	0.0540605	0.0154408	-0.00973152	-0.00125766	0.00302104	-0.00691558	-0.0444353	-0.0643252	0.0095615	0.0227831	0.0498571	-0.0301842
25	82	536	240	185	1229	164	45	450	50	13	3	4.172	286	0		0.8516	0.6252	0.9285	0.8719	0.8556	0.9126	0.8265	0.6631	38.3383	50	550	2970		24	9379078	68.7331	0.00153069	0.00161542	0.0661165	0.0118773	0.0421796	0.0944552	0.0540686	0.0154443	-0.00973436	-0.00125736	0.00302241	-0.00691874	-0.0444405	-0.0643279	0.00956097	0.0227853	0.0498585	-0.0301825
26	82	536	241	186	1181	157	43	429	59	15	3	3.62065	425	0		0.8516	0.6252	0.9285	0.8719	0.8556	0.9126	0.8265	0.6631	38.3383	40	64	3326		24	13048864	66.823	0.00152719	0.00161492	0.0661352	0.0118733	0.0421896	0.0944805	0.0540928	0.0154545	-0.00974279	-0.00125648	0.00302647	-0.00692815	-0.0444558	-0.0643359	0.00955937	0.0227919	0.0498626	-0.0301773
27	82	535	244	188	1127	150	41	406	106	30	3	4.26127	846	0		0.8516	0.6252	0.9285	0.8719	0.8556	0.9126	0.8265	0.6631	38.3383	34	0	2919		689	24872628	62.0943	0.00156942	0.00164499	0.0664459	0.0122696	0.042693	0.0954455	0.0535142	0.0140398	-0.00764912	-0.00462548	0.00479514	-0.00743525	-0.0435339	-0.0617268	0.008868	0.022292	0.0478399	-0.0282093
28	82	536	246	191	1119	149	40	405	4	31	3	6.93675	1482	0		0.8516	0.6252	0.9285	0.8719	0.8556	0.9126	0.8265	0.6631	38.3383	34	0	2212		689	26095680	60.956	0.00135095	0.00159309	0.0668252	0.0118529	0.0426071	0.095343	0.0538212	0.0143785	-0.00804811	-0.00425252	0.00490636	-0.007698	-0.0459673	-0.0578209	0.00715332	0.0224128	0.0477909	-0.0302167
29	84	550	246	216	1209	217	19	363	24	1	1	3.99298	435	0		0.783	0.4926	0.8492	0.7313	0.5261	0.8543	0.7058	0.6631	45.1778	40	4	3268		6	407808	121.008	0.0251271	-0.03945	-0.00924749	-0.0334815	0.0276619	0.0225233	-0.0483457	-0.0729484	-0.0448425	0.037954	0.038661	0.00538601	0.0147752	0.0273743	0.0832991	-0.0437844	0.0942878	0.027545
30	84	550	245	214	1262	230	19	379	3	1	1	3.10532	665	0		0.783	0.4926	0.8492	0.7313	0.5261	0.8543	0.7058	0.6631	37.2573	53	0	3044		5	407808	118.004	0.0251339	-0.0394681	-0.00925533	-0.0335012	0.0276646	0.0225233	-0.0483461	-0.0729536	-0.0448554	0.0379584	0.0386722	0.00538694	0.0147709	0.0273878	0.0833219	-0.0438181	0.0943048	0.0275495
31	84	550	246	216	1196	217	18	361	1	1	1	3.26812	195	14		0.783	0.4926	0.8492	0.7313	0.5261	0.8543	0.7058	0.6631	37.2573	40	0	3506		2	407808	103.115	0.0263053	-0.0417624	-0.0104065	-0.0351611	0.0273071	0.0215898	-0.0468975	-0.0742689	-0.0463851	0.0373785	0.0358949	0.0103202	0.0233523	0.0233511	0.0688561	-0.0239202	0.102488	0.0345198
32	84	550	246	216	1267	238	18	382	1	1	1	3.52268	482	11		0.783	0.4926	0.8492	0.7313	0.5261	0.8543	0.7058	0.6631	37.2573	46	0	3205		2	407808	96.0019	0.027575	-0.0446189	-0.0115739	-0.0368276	0.0268951	0.0204236	-0.0448404	-0.071934	-0.0470125	0.0361271	0.037292	0.0120641	0.028549	0.0148115	0.0436138	0.0125379	0.0907497	0.0413549
33	84	548	249	218	1412	255	22	430	3	1	1	2.81656	273	116		0.783	0.4926	0.8492	0.7313	0.5261	0.8543	0.7058	0.6631	37.2573	34	0	3327		9	407808	94.875	0.0278096	-0.0444491	-0.0119228	-0.0375738	0.0265431	0.0203565	-0.0440019	-0.0724225	-0.0475394	0.0353361	0.037302	0.0128247	0.0303693	0.0131505	0.0390679	0.0178724	0.0880309	0.0372872
34	84	548	248	218	1472	269	23	448	14	3	2	3.29846	331	0		0.783	0.4926	0.8492	0.7313	0.5261	0.8543	0.7058	0.6631	37.2573	40	0	3373		144	2039020	90.8978	0.028332	-0.045208	-0.0124235	-0.0385082	0.0264512	0.0204926	-0.044335	-0.0735256	-0.0479971	0.035642	0.0329026	0.0150782	0.0327066	0.0111027	0.0302015	0.0295197	0.0773245	0.0332917
35	84	548	250	220	1355	251	21	412	3	1	1	3.09757	414	33		0.783	0.4926	0.8492	0.7313	0.5261	0.8543	0.7058	0.6631	37.2573	34	0	3291		15	407808	80.0595	0.0294931	-0.0475638	-0.0135356	-0.0396948	0.0253419	0.0191799	-0.0421597	-0.0683374	-0.0466631	0.0332153	0.0335163	0.0196767	0.0424286	0.00240931	0.00422647	0.0659277	0.0579984	0.0326575
36	84	548	250	220	1395	261	22	421	1	1	1	2.68843	722	273		0.783	0.4926	0.8492	0.7313	0.5261	0.8543	0.7058	0.6631	37.2573	34	0	2721		2	407808	68.3505	0.0308464	-0.0483682	-0.0150679	-0.0423981	0.0240674	0.0182923	-0.0384753	-0.0681787	-0.0474794	0.0296452	0.0325774	0.0215875	0.0466908	-0.00482993	-0.0159525	0.0866692	0.0308582	0.027266
37	84	549	250	221	1275	224	21	398	1	1	1	2.80206	235	176		0.783	0.4926	0.8492	0.7313	0.5261	0.8543	0.7058	0.6631	37.2573	34	0	3190		15	407808	71.8755	0.030356	-0.0475926	-0.0146583	-0.0418311	0.024131	0.0187192	-0.0394393	-0.0676964	-0.0470968	0.0303335	0.0329796	0.0220385	0.047659	-0.00289864	-0.0108831	0.0839119	0.0444424	0.022845
38	84	547	249	219	1426	266	23	426	1	1	1	3.15188	356	0		0.7696	0.4968	0.722	0.6669	0.4575	0.7932	0.6022	0.6631	42.2068	54	230	3133		3	407808	70.3025	0.0305333	-0.0482922	-0.0146876	-0.0413949	0.0236749	0.0182908	-0.0390623	-0.066687	-0.0469983	0.0303322	0.0332137	0.0221112	0.0475872	-0.00340954	-0.0128074	0.0868355	0.040946	0.0241586
39	84	547	251	221	1268	233	20	384	98	7	2	3.13653	750	162		0.7696	0.4968	0.722	0.6669	0.4575	0.7932	0.6022	0.6631	42.2068	34	0	2806		24	5301348	64.5623	0.0310167	-0.048998	-0.0151713	-0.0423475	0.0239352	0.0181475	-0.0386618	-0.0660696	-0.0465314	0.0295182	0.0326006	0.0221101	0.0476488	-0.00573977	-0.0186278	0.0906303	0.0258883	0.0274053
40	84	547	250	220	1382	246	23	419	2	1	1	3.16644	295	0		0.7696	0.4968	0.722	0.6669	0.4575	0.7932	0.6022	0.6631	42.2068	34	0	3426		10	407808	59.4941	0.0316706	-0.048302	-0.0161444	-0.0443943	0.0232219	0.0174972	-0.034824	-0.0670282	-0.0467738	0.0255542	0.0303264	0.0222183	0.0487374	-0.0099047	-0.0277054	0.0889432	0.0222733	0.0135777
41	84	545	252	222	1260	226	21	377	73	5	2	2.76896	464	157		0.7696	0.4968	0.722	0.6669	0.4575	0.7932	0.6022	0.6631	42.2068	34	0	3085		19	3262408	29.6257	0.0362527	-0.0481368	-0.0214606	-0.0559116	0.0217172	0.0145843	-0.0191854	-0.0565629	-0.0369792	0.00825069	0.0158452	0.0146184	0.029762	-0.0179781	-0.0342854	0.0320454	-0.0328411	-0.0153464
42	83	549	248	219	1197	222	18	370	1	1	1	2.21277	684	52		0.7831	0.319	0.8178	0.6695	0.4232	0.8125	0.6495	0.6631	37.2573	46	0	2985		3	407808	79.7957	0.0294934	-0.047564	-0.013536	-0.0396948	0.0253399	0.0191779	-0.0421547	-0.0683288	-0.0466585	0.0332099	0.0335103	0.0196762	0.042426	0.00240263	0.00420434	0.0659399	0.0579653	0.0326472
43	84	546	253	224	1144	202	19	350	73	1	1	2.85932	584	0		0.8073	0.5214	0.8612	0.725	0.6032	0.8676	0.6969	0.6631	42.2068	34	0	3137		18	407808	24.547	0.0360267	-0.0486678	-0.0212053	-0.0554852	0.0221945	0.0146752	-0.0196277	-0.0567276	-0.0375528	0.00692844	0.0146841	0.0147113	0.0304417	-0.0195644	-0.0378535	0.0340325	-0.0294465	-0.00536586
44	84	546	254	225	1116	195	19	343	9	1	1	3.10485	86	0		0.8073	0.5214	0.8612	0.725	0.6032	0.8676	0.6969	0.6631	42.2068	34	0	3567		2	407808	23.2617	0.0362595	-0.0481625	-0.0214674	-0.0559405	0.0217508	0.0146128	-0.0192627	-0.0567066	-0.0370755	0.00833741	0.01595	0.0146567	0.0298595	-0.017913	-0.0340842	0.0320689	-0.0324061	-0.0151726
45	84	547	251	222	1141	202	18	351	5	2	2	3.05811	472	0		0.8073	0.5214	0.8612	0.725	0.6032	0.8676	0.6969	0.6631	42.2068	34	0	3224		7	1223418	30.0321	0.0348972	-0.0489497	-0.0198287	-0.0528943	0.023269	0.0151666	-0.0226982	-0.0610689	-0.040723	0.0111801	0.0179523	0.0148793	0.0311767	-0.0207113	-0.044278	0.049163	-0.0236753	0.0124472
46	84	546	251	222	1159	200	18	356	18	2	1	2.72298	208	0		0.8073	0.5214	0.8612	0.725	0.6032	0.8676	0.6969	0.6631	42.2068	40	0	3503		4	407808	21.2431	0.0366176	-0.0481444	-0.0217995	-0.0563914	0.0212393	0.0146163	-0.0193922	-0.053586	-0.0346487	0.00937537	0.0165103	0.0146706	0.0291281	-0.0158039	-0.0288314	0.0284845	-0.0366734	-0.0262175
47	84	545	253	224	1214	202	20	376	3	1	1	2.88903	167	0		0.8073	0.5214	0.8612	0.725	0.6032	0.8676	0.6969	0.6631	32.6765	26	0	3545		23	407808	13.5601	0.0373244	-0.0483592	-0.0225093	-0.057511	0.0207713	0.0142931	-0.0186002	-0.0475733	-0.0300071	0.00861132	0.0151838	0.014373	0.0275448	-0.0131281	-0.0212498	0.0174029	-0.037015	-0.0370577
48	84	544	254	224	1385	225	24	430	2	1	1	2.73858	234	0		0.8073	0.5214	0.8612	0.725	0.6032	0.8676	0.6969	0.6631	32.6765	34	0	3478		2	407808	3.37484	0.0397002	-0.0462026	-0.0249511	-0.0621663	0.0200692	0.0126613	-0.0131296	-0.0383343	-0.0219855	0.00359851	0.00847913	0.00777125	0.011184	-0.00564162	-0.00124965	-0.031658	-0.0588311	-0.0649212
49	84	545	253	224	1323	242	21	394	15	3	2	2.49491	436	0		0.7696	0.4968	0.722	0.6669	0.4575	0.7932	0.6022	0.6631	42.2068	34	0	3296		7	2039020	20.1849	0.0366274	-0.0481664	-0.0218098	-0.0564204	0.0212554	0.0146283	-0.0194226	-0.0536563	-0.0346998	0.00941253	0.0165617	0.0146939	0.0291822	-0.0157775	-0.0287499	0.0285037	-0.036472	-0.0261373
50	83	544	253	222	1252	223	21	371	2	1	1	3.27705	376	0		0.7696	0.4968	0.722	0.6669	0.4575	0.7932	0.6022	0.6631	42.2068	34	0	3342		18	407808	18.5425	0.0386989	-0.0482197	-0.023665	-0.0596123	0.0209973	0.0139327	-0.0185225	-0.0387487	-0.0231406	0.00831691	0.0125473	0.0102386	0.0168001	-0.00730434	-0.0063331	-0.0083176	-0.0559753	-0.0516837
51	83	545	249	219	1492	268	25	442	1	1	1	3.04582	305	0		0.7696	0.4968	0.722	0.6669	0.4575	0.7932	0.6022	0.6631	42.2068	60	1267	2120		17	407808	25.2629	0.0376453	-0.0485227	-0.0228596	-0.0581226	0.0208163	0.0139606	-0.0176652	-0.0445902	-0.0276054	0.00688073	0.0132354	0.0140084	0.0265633	-0.0128099	-0.0195548	0.010044	-0.0344991	-0.0371257
52	83	544	255	225	1185	207	20	352	6	1	1	2.98137	267	0		0.8557	0.7071	0.9663	0.7	0.5696	0.5374	0.6013	0.6631	32.6765	40	0	3448		28	407808	23.3749	0.0402081	-0.0452847	-0.02539	-0.0630606	0.0199465	0.0124153	-0.0124018	-0.0379936	-0.0217158	0.00349509	0.00778625	0.00525044	0.00538317	-0.00372358	0.00277605	-0.0401226	-0.0711136	-0.0716676
53	83	543	256	225	1282	234	20	373	2	2	2	2.73872	181	0		0.8557	0.7071	0.9663	0.7	0.5696	0.5374	0.6013	0.6631	32.6765	40	0	3502		5	1223418	5.96849	0.0390179	-0.0469182	-0.023452	-0.0697152	0.019184	0.016925	-0.00877084	-0.0082297	-0.0113551	0.00560152	0.00234518	-0.0370941	-0.0568375	0.000372059	0.0201704	-0.0226087	-0.0439079	-0.0269665
54	83	542	257	227	1268	215	21	376	2	1	1	2.16097	54	0		0.869	0.7061	0.9657	0.7001	0.5639	0.5583	0.5903	0.6631	32.6765	34	0	3679		1278	407808	4.44403	0.037956	-0.050989	-0.0203537	-0.0728409	0.018516	0.0186041	-0.00941896	0.0267582	0.00413641	0.008012	-0.00393375	-0.0586383	-0.0960643	0.0238463	0.0134232	-0.000507093	0.0193858	-0.00978613
55	84	544	255	226	1131	190	19	348	28	7	3	2.94854	784	0		0.7966	0.5157	0.8684	0.7118	0.5765	0.8019	0.6625	0.6631	32.6765	34	0	2894		43	5301348	17.8244	0.0401962	-0.0452686	-0.0253771	-0.0630311	0.0199417	0.0124141	-0.0124022	-0.0379754	-0.0216997	0.00349082	0.00777263	0.00524048	0.00536603	-0.00372948	0.00275737	-0.0401097	-0.0711414	-0.0716597
56	84	544	254	225	1329	222	22	410	5	1	1	2.7699	83	0		0.7966	0.5157	0.8684	0.7118	0.5765	0.8019	0.6625	0.6631	32.6765	21	0	3622		49	407808	13.5288	0.0396604	-0.0459758	-0.0245972	-0.0643194	0.0204064	0.0134518	-0.0115364	-0.0336926	-0.0210333	0.00424488	0.00752976	-0.00318677	-0.00783125	-0.00194115	0.000690663	-0.0380975	-0.0677283	-0.0710806
57	84	544	256	227	1122	196	18	336	8	1	1	2.57245	311	0		0.7966	0.5157	0.8684	0.7118	0.5765	0.8019	0.6625	0.6631	32.6765	34	0	3385		61	407808	8.21977	0.0395863	-0.0474191	-0.0241687	-0.0651008	0.0208263	0.0142427	-0.0125379	-0.0231401	-0.0156755	0.0043092	0.00597629	-0.00865622	-0.0169077	0.0012132	0.00197088	-0.0374133	-0.0549608	-0.0671587
58	84	545	253	224	1116	194	18	338	8	3	2	2.59538	259	0		0.7966	0.5157	0.8684	0.7118	0.5765	0.8019	0.6625	0.6631	32.6765	40	0	3427		6	2039020	26.6539	0.0399132	-0.0455489	-0.0251386	-0.0623972	0.0199166	0.0123566	-0.0131091	-0.0374275	-0.0221065	0.00447712	0.00954742	0.00735653	0.00970174	-0.00388355	0.00217468	-0.0342597	-0.0625449	-0.0727191
59	84	545	254	225	1196	210	20	358	3	1	1	2.70145	97	0		0.7966	0.5157	0.8684	0.7118	0.5765	0.8019	0.6625	0.6631	32.6765	56	0	3632		22	407808	20.7439	0.0401934	-0.0452625	-0.025374	-0.0630223	0.0199368	0.0124104	-0.0123934	-0.037955	-0.0216852	0.00348043	0.00775837	0.00523408	0.00535119	-0.00373592	0.00273619	-0.0401136	-0.0711883	-0.0716747
60	84	544	254	225	1278	238	19	374	14	1	1	2.3733	184	0		0.7966	0.5157	0.8684	0.7118	0.5765	0.8019	0.6625	0.6631	32.6765	45	0	3536		8	407808	43.9892	0.0407037	-0.0466137	-0.0225108	-0.0693161	0.0169241	0.0150432	-0.00904675	0.0339673	0.00437009	0.00706477	-0.000446818	-0.0548927	-0.0890983	0.00367022	0.0118708	-0.0115276	0.00947953	0.0457185
61	84	543	254	225	1305	233	21	383	4	1	1	2.55489	325	1		0.7966	0.5157	0.8684	0.7118	0.5765	0.8019	0.6625	0.6631	32.6765	46	0	3375		2	407808	13.0995	0.0399464	-0.0466404	-0.0243572	-0.068264	0.0188172	0.0159115	-0.0106469	-0.00963315	-0.00959734	0.00406818	0.0023453	-0.0244944	-0.040921	0.0052388	0.022692	-0.0296561	-0.0484471	-0.0348023
62	83	542	258	228	1159	199	19	342	1	9	2	2.18416	81	0		0.8557	0.7071	0.9663	0.7	0.5696	0.5374	0.6013	0.6631	32.6765	34	0	3629		1188	6932464	3.607	0.0379542	-0.0498087	-0.0211598	-0.0724539	0.0202294	0.0192549	-0.00934306	0.0140463	-0.00220992	0.00791876	-0.0015312	-0.0566203	-0.0895816	0.00622034	0.0152909	-0.00630476	-0.00187628	-0.0151727
63	84	544	255	226	1260	227	18	364	6	2	2	2.78481	461	0		0.7966	0.5157	0.8684	0.7118	0.5765	0.8019	0.6625	0.6631	32.4516	46	0	3265		8	1223418	13.7881	0.0433569	-0.0471148	-0.0214745	-0.0600812	0.00970432	0.00380439	0.00688277	0.0401244	0.00184693	0.0059458	0.0011425	-0.0613572	-0.104378	0.00156111	-0.0121653	-0.0348486	-0.0198978	0.12277
64	83	549	251	224	1139	220	16	355	2	1	1	2.91772	754	125		0.7831	0.319	0.8178	0.6695	0.4232	0.8125	0.6495	0.6631	37.2573	40	0	2844		11	407808	47.8261	0.0448797	-0.0740298	-0.015682	-0.00458033	-0.0169534	-0.0183583	0.0225538	0.00504912	-0.0117097	-0.00687391	0.0165143	0.0163031	0.0343543	-0.000720523	0.0019001	-0.00647343	0.0893571	-0.0240532
65	83	550	251	224	1181	223	17	374	1	1	1	3.10055	654	58		0.7831	0.319	0.8178	0.6695	0.4232	0.8125	0.6495	0.6631	37.2573	40	0	2996		5	407808	39.2926	0.0467728	-0.0708754	-0.0176616	-0.00877634	-0.0176229	-0.0193501	0.0261021	0.0037312	-0.0121121	-0.0056263	0.0118174	0.0103346	0.0179216	0.00863681	0.0205952	-0.0381058	0.0686095	-0.0570865
66	83	548	249	221	1440	274	22	445	3	1	1	3.5734	1083	174		0.8073	0.5214	0.8612	0.725	0.6032	0.8676	0.6969	0.6631	42.2068	40	0	2454		3	407808	55.5136	0.0444573	-0.0745484	-0.0151047	-0.00339583	-0.0168842	-0.0175492	0.0193377	0.00547062	-0.0125096	-0.00377999	0.0192839	0.0172511	0.0361949	-0.000673264	0.00082447	0.00511414	0.083795	-0.0287265
67	83	548	250	222	1420	263	22	446	4	1	1	2.57126	305	0		0.8073	0.5214	0.8612	0.725	0.6032	0.8676	0.6969	0.6631	42.2068	34	0	3403		2	407808	46.869	0.0448855	-0.07404	-0.0156857	-0.00458327	-0.0169583	-0.0183635	0.0225641	0.00503865	-0.0117202	-0.00687519	0.0165196	0.0163048	0.034358	-0.000719558	0.0019019	-0.0064783	0.0893741	-0.0240547
68	83	549	248	221	1502	266	24	477	2	1	1	2.20518	160	0		0.8073	0.5214	0.8612	0.725	0.6032	0.8676	0.6969	0.6631	23.4467	56	421	3143		16	407808	40.2202	0.0467662	-0.0708649	-0.0176571	-0.00877237	-0.0176174	-0.0193441	0.0260902	0.00374135	-0.012101	-0.00562493	0.0118118	0.0103327	0.017918	0.00863353	0.0205883	-0.0380923	0.0685819	-0.0570708
69	83	548	251	225	1265	238	18	389	6	2	2	3.01282	239	4		0.8073	0.5214	0.8612	0.725	0.6032	0.8676	0.6969	0.6631	23.4467	34	0	3473		36	1223418	25.7393	0.048165	-0.0686514	-0.0190652	-0.0120221	-0.0194726	-0.0182817	0.0272314	0.00219523	-0.0113988	-0.00606197	0.00425557	0.00630747	0.00594901	0.0182241	0.0411777	-0.0430882	0.0428978	-0.034777
70	83	549	254	228	1375	249	19	443	21	4	2	2.7096	381	20		0.8073	0.5214	0.8612	0.725	0.6032	0.8676	0.6969	0.6631	23.4467	46	0	3252		337	2854614	10.5396	0.048103	-0.0696968	-0.0185847	-0.0102369	-0.0196298	-0.0190718	0.02781	0.000656196	-0.0123835	-0.0057603	0.0044692	0.00622426	0.00599176	0.0166312	0.0378417	-0.0474869	0.0444243	-0.0394499
71	84	547	252	226	1308	232	18	406	2	1	1	1.76974	500	59		0.8058	0.5192	0.8285	0.6837	0.4813	0.4578	0.5625	0.6631	32.4516	26	0	2991		2	407808	28.336	0.0473794	-0.0656975	-0.0211623	-0.0251782	-0.0106522	-0.0107655	0.0154591	0.0123684	-0.00353265	-0.00424748	0.00294037	0.0039149	-0.00343241	0.01354	0.0289038	-0.0239052	-0.0253647	-0.0144845
72	84	546	249	221	1323	228	20	412	2	3	2	2.56892	272	0		0.8073	0.5214	0.8612	0.725	0.6032	0.8676	0.6969	0.6631	32.6765	46	0	3403		9	2039020	70.0619	0.044553	-0.0575579	-0.0246495	-0.0445493	0.0035178	9.77e-05	-0.00222641	0.0311036	0.0148594	-0.00720674	-0.00230488	0.0137939	0.0206232	0.0130982	0.03539	-0.0429459	0.0171688	-0.0101558
73	84	546	251	224	1221	208	19	384	34	7	3	2.7249	980	0		0.8073	0.5214	0.8612	0.725	0.6032	0.8676	0.6969	0.6631	23.4467	40	0	2672		123	5301348	54.0752	0.0457823	-0.0603824	-0.0236596	-0.0373409	-0.00250601	-0.00424516	0.00481527	0.0256267	0.00891969	-0.00688067	-0.000478886	0.0120582	0.0163536	0.0154122	0.0375399	-0.0364308	-0.000833522	-0.00679619
74	84	546	250	222	1208	214	18	371	2	1	1	2.19325	297	0		0.8073	0.5214	0.8612	0.725	0.6032	0.8676	0.6969	0.6631	32.6765	34	0	3410		2	407808	49.9425	0.0452161	-0.0550386	-0.0255951	-0.0500978	0.0058199	0.00333645	-0.00671483	0.0299326	0.0136009	-0.00334069	-0.00164456	0.00502583	-0.00193459	0.0163834	0.0429378	-0.0469308	-0.0242616	0.016872
75	84	547	251	223	1247	230	17	377	9	3	2	2.92196	239	0		0.8073	0.5214	0.8612	0.725	0.6032	0.8676	0.6969	0.6631	32.4516	40	0	3472		15	2039020	37.5843	0.0462335	-0.0588097	-0.0241663	-0.0410833	-0.000636252	-0.00210429	0.00142822	0.0261006	0.00810406	-0.00356708	0.000464754	0.00480534	-0.00301788	0.0164263	0.0392557	-0.0406987	-0.037137	0.0175893
76	84	547	252	225	1156	205	17	357	441	1	1	1.84924	147	0		0.8073	0.5214	0.8612	0.725	0.6032	0.8676	0.6969	0.6631	23.4467	34	0	3552		96	407808	48.7191	0.0461379	-0.0616898	-0.0229895	-0.0347353	-0.00427362	-0.00561023	0.00722842	0.0226935	0.00577196	-0.0059015	0.000454427	0.00916708	0.00824829	0.0150315	0.0345801	-0.0322214	-0.0119968	-0.00701402
77	84	545	251	223	1281	238	19	383	3	1	1	2.40303	492	0		0.7966	0.5157	0.8684	0.7118	0.5765	0.8019	0.6625	0.6631	32.6765	40	0	3219		3	407808	47.7986	0.0452286	-0.0550547	-0.0256062	-0.0501183	0.00581694	0.00333308	-0.00670776	0.029945	0.0136023	-0.00334277	-0.00164373	0.00502669	-0.00194093	0.0163948	0.0429612	-0.0469525	-0.0242758	0.0168899
78	84	545	253	225	1187	219	18	357	1	1	1	2.97543	591	0		0.7966	0.5157	0.8684	0.7118	0.5765	0.8019	0.6625	0.6631	32.6765	34	0	3091		14	407808	42.0263	0.045487	-0.0559442	-0.0253405	-0.0482417	0.00439922	0.00213049	-0.00491485	0.029399	0.0125197	-0.00342498	-0.0011953	0.00492926	-0.00240146	0.0165901	0.0425996	-0.0464678	-0.0289371	0.0187957
79	84	544	254	226	1280	222	20	392	3	1	1	3.10231	101	0		0.7966	0.5157	0.8684	0.7118	0.5765	0.8019	0.6625	0.6631	32.4516	34	0	3617		19	407808	37.6761	0.0456235	-0.0563952	-0.0252112	-0.047307	0.00368612	0.00152551	-0.00401043	0.0291129	0.0119692	-0.00346393	-0.000968991	0.00487178	-0.00263069	0.0166412	0.0422918	-0.0460748	-0.0311281	0.0196437
80	84	545	254	227	1331	229	21	411	2	1	1	2.62057	4	0		0.7966	0.5157	0.8684	0.7118	0.5765	0.8019	0.6625	0.6631	32.4516	46	0	3703		66	407808	27.1798	0.0473334	-0.0539691	-0.0251917	-0.0439067	0.000941638	-0.00236529	-0.00110522	0.0297555	0.00661504	-0.00195795	0.00237657	0.00143488	-0.0111075	0.0145634	0.0305345	-0.0479202	-0.0537147	0.0559906
81	84	546	253	226	1261	231	18	381	3	1	1	2.69543	422	0		0.7672	0.3645	0.7917	0.6165	0.405	0.4157	0.4155	0.6631	32.4516	40	0	3244		2	407808	18.9423	0.04719	-0.0554364	-0.0235696	-0.0421032	-0.00117601	-0.00348506	0.00584924	0.0272863	0.00245792	-0.00267073	0.00110245	-0.0126913	-0.0341049	0.0136661	0.0180782	-0.054032	-0.0629502	0.0666066
82	84	545	255	227	1137	208	17	337	9	4	2	2.77783	144	0		0.7966	0.5157	0.8684	0.7118	0.5765	0.8019	0.6625	0.6631	32.4516	40	0	3584		6	2854614	24.2529	0.0462503	-0.0482256	-0.0253274	-0.0543996	0.00728507	0.00183694	-0.00120273	0.0345547	0.00850894	-0.00128211	-0.000105648	-0.0182706	-0.0411949	0.0108392	0.0137	-0.0566597	-0.0455766	0.0883491
83	84	544	256	228	1195	219	18	352	2	1	1	2.45617	92	0		0.7966	0.5157	0.8684	0.7118	0.5765	0.8019	0.6625	0.6631	32.4516	46	0	3640		27	407808	20.0094	0.045137	-0.0466962	-0.0239961	-0.0569905	0.00894964	0.00183142	0.00338607	0.0379204	0.00571372	0.00234806	0.00104238	-0.0403516	-0.0690684	-0.00186511	-0.00178505	-0.049408	-0.0305813	0.118752
84	84	544	256	228	1388	261	19	396	7	1	1	2.51684	114	0		0.7966	0.5157	0.8684	0.7118	0.5765	0.8019	0.6625	0.6631	32.4516	40	0	3574		2	407808	4.15722	0.0437379	-0.0484888	-0.0210461	-0.0571428	0.00752834	0.0019537	0.00958568	0.0396057	0.000374827	0.00579574	0.00179135	-0.0615028	-0.105041	0.00177898	-0.0129379	-0.0338748	-0.0266776	0.125677
85	83	549	253	227	1342	254	18	432	42	3	2	2.68324	468	0		0.7831	0.319	0.8178	0.6695	0.4232	0.8125	0.6495	0.6631	12.552	40	305	2930		11	2039020	13.2071	0.0472345	-0.0711911	-0.0177377	-0.00834714	-0.0181739	-0.0197357	0.0270596	0.000747608	-0.0127252	-0.00565198	0.0055987	0.00962248	0.0138671	0.0102421	0.0226909	-0.045956	0.0617898	-0.0567521
86	83	550	251	225	1279	248	18	404	67	10	3	2.78706	406	89		0.7831	0.319	0.8178	0.6695	0.4232	0.8125	0.6495	0.6631	37.2573	34	0	3210		15	7748010	22.2369	0.0463995	-0.0718876	-0.0169501	-0.00623219	-0.0187246	-0.0197989	0.026282	0.00354718	-0.0119149	-0.00627532	0.0116701	0.0138525	0.0249644	0.00685121	0.0174618	-0.0332827	0.0756159	-0.0561232
87	83	550	253	228	1242	237	17	398	12	2	2	2.02891	1244	316		0.7831	0.319	0.8178	0.6695	0.4232	0.8125	0.6495	0.6631	12.552	40	0	2141		38	1223418	4.18047	0.0469216	-0.0713317	-0.017433	-0.00753102	-0.0183877	-0.0199644	0.0269599	0.00308812	-0.0126189	-0.00556424	0.0116456	0.0096312	0.0163929	0.0092726	0.0223382	-0.0409259	0.0685658	-0.0562757
88	83	550	248	221	1414	260	21	450	2	1	1	3.36786	832	149		0.7831	0.319	0.8178	0.6695	0.4232	0.8125	0.6495	0.6631	37.2573	34	0	2713		2	407808	31.4459	0.0390329	-0.0738989	-0.01022	0.0067671	-0.0149947	-0.0146558	0.00577324	0.0432149	0.00709211	-0.00428861	0.0111762	0.0201221	0.0400988	-0.0257056	-0.0757448	0.113513	-0.0220193	-0.013475
89	83	549	248	221	1367	244	21	438	4	2	2	2.92733	512	167		0.7831	0.319	0.8178	0.6695	0.4232	0.8125	0.6495	0.6631	37.2573	34	0	3033		21	1223418	44.2163	0.0369244	-0.0718347	-0.00900623	0.00691878	-0.0121177	-0.0121633	-0.00142346	0.058272	0.0174044	-0.00244421	0.00880653	0.0193028	0.035708	-0.0228655	-0.0720377	0.117608	-0.0539223	0.00408638
90	83	550	248	220	1316	250	19	410	30	8	3	2.55709	639	147		0.7831	0.319	0.8178	0.6695	0.4232	0.8125	0.6495	0.6631	37.2573	34	0	2934		11	4893564	43.7737	0.0369264	-0.0718395	-0.00900741	0.00691823	-0.0121194	-0.0121652	-0.00142071	0.0582705	0.0174009	-0.00244419	0.00880879	0.0193038	0.0357096	-0.0228676	-0.0720453	0.117619	-0.0539308	0.00408823
91	83	552	251	225	1388	269	17	445	19	2	2	1.73006	133	0		0.847	0.5292	0.8321	0.6884	0.4898	0.4732	0.7418	0.6631	92.93	39	0	3583		6	1223418	3.8285	0.0375193	-0.0769622	-0.00229461	0.0351978	-0.0269082	-0.0241794	0.0162491	0.0367504	0.0029664	0.000626055	0.00672602	0.00165047	-0.00141231	-0.00848642	-0.0317418	0.0482402	-0.0455119	0.016769
92	83	552	249	223	1265	232	17	417	4	1	1	3.11024	515	1		0.847	0.5292	0.8321	0.6884	0.4898	0.4732	0.7418	0.6631	92.93	39	0	3152		5	407808	4.41425	0.0388294	-0.0741779	-0.00990623	0.0074501	-0.0148391	-0.014378	0.0042995	0.0440221	0.00734565	-0.00289579	0.0120619	0.0203102	0.0402142	-0.0245511	-0.0735344	0.116222	-0.0217725	-0.0113037
93	83	551	250	224	1203	234	15	384	4	1	1	3.20707	27	0		0.7831	0.319	0.8178	0.6695	0.4232	0.8125	0.6495	0.6631	12.552	40	0	3699		2	407808	4.07176	0.044548	-0.074861	-0.0150951	-0.0031364	-0.0170629	-0.0177024	0.0193547	0.00646425	-0.012006	-0.00383942	0.0191971	0.0173369	0.036308	-0.000630045	0.000832492	0.00546815	0.0843997	-0.0285724
94	83	552	248	223	1230	228	17	400	3	3	2	2.2827	272	0		0.7831	0.319	0.8178	0.6695	0.4232	0.8125	0.6495	0.6631	12.552	34	0	3441		6	2039020	7.59644	0.0415954	-0.0779443	-0.0112805	0.00519176	-0.015067	-0.0167362	0.00978476	0.0158426	-0.00987975	-0.000181612	0.0195625	0.0191872	0.0399698	-0.00997591	-0.0311845	0.0549146	0.0663728	0.0130245
95	83	551	251	225	1112	209	15	357	1	1	1	2.70402	79	6		0.7831	0.319	0.8178	0.6695	0.4232	0.8125	0.6495	0.6631	37.2573	32	0	3568		1625	407808	0.774106	0.0416006	-0.0779596	-0.0112829	0.00519215	-0.0150676	-0.016737	0.00977211	0.0159128	-0.00983774	-0.000185073	0.0195526	0.0191936	0.0399799	-0.00996876	-0.0311681	0.0549231	0.0664622	0.0130425
96	83	550	250	222	1270	240	17	398	1	1	1	2.93497	703	121		0.7831	0.319	0.8178	0.6695	0.4232	0.8125	0.6495	0.6631	37.2573	34	0	2910		70	407808	37.7044	0.0383542	-0.0726731	-0.0100089	0.00633912	-0.0143604	-0.0139591	0.00444361	0.0498405	0.0116415	-0.00526563	0.00891625	0.0198582	0.038609	-0.0266691	-0.0795962	0.116616	-0.0409145	-0.0153113
97	83	552	246	218	1496	275	20	468	5	1	1	2.99796	175	0		0.847	0.5292	0.8321	0.6884	0.4898	0.4732	0.7418	0.6631	92.93	40	0	3539		3	407808	12.6275	0.0311675	-0.061135	-0.0077696	0.000539437	-8.69e-05	-0.00140401	-0.0219459	0.0990654	0.0520005	-0.00401577	-0.00489977	0.00646314	0.00779776	-0.00377596	-0.00493798	-0.000556468	-0.0508145	0.00510919
98	83	551	248	221	1378	251	20	435	9	2	2	2.88151	190	45		0.7831	0.319	0.8178	0.6695	0.4232	0.8125	0.6495	0.6631	37.2573	21	0	3489		7	1223418	47.1277	0.0369137	-0.071812	-0.00899992	0.00692236	-0.0121056	-0.0121513	-0.00145011	0.0583268	0.0174534	-0.00244688	0.00878752	0.0193012	0.0357038	-0.0228552	-0.0719909	0.117535	-0.0539178	0.0040684
99	83	552	247	220	1522	290	21	484	1	1	1	2.33362	133	15		0.7831	0.319	0.8178	0.6695	0.4232	0.8125	0.6495	0.6631	37.2573	28	0	3561		2	407808	8.20591	0.0398429	-0.0755538	-0.00968823	0.0107376	-0.0178469	-0.0173694	0.0108308	0.0346042	0.00138039	-0.00431721	0.0119004	0.0179885	0.0363111	-0.0223638	-0.0649071	0.0941841	0.00399231	-0.0147945
100	83	552	247	221	1476	275	20	472	5	1	1	3.09575	317	0		0.847	0.5292	0.8321	0.6884	0.4898	0.4732	0.7418	0.6631	92.93	40	0	3380		2	407808	8.32009	0.0369179	-0.071839	-0.00899789	0.00693255	-0.0120854	-0.0121298	-0.00156542	0.0587822	0.0177639	-0.00246839	0.00868852	0.0193204	0.0357301	-0.0227757	-0.0717823	0.117472	-0.0531389	0.00417401
101	83	552	248	221	1322	248	17	419	52	8	3	3.09067	554	0		0.847	0.5292	0.8321	0.6884	0.4898	0.4732	0.7418	0.6631	92.93	56	0	3084		12	6116910	12.9846	0.035359	-0.0694036	-0.00876675	0.00394381	-0.00815083	-0.0086245	-0.00886693	0.0693894	0.0262059	-0.00138567	0.00615926	0.0170985	0.0295175	-0.0177182	-0.056884	0.0953361	-0.064098	0.0110013
102	84	551	245	216	1478	267	21	453	18	2	2	3.4849	1021	47		0.783	0.4926	0.8492	0.7313	0.5261	0.8543	0.7058	0.6631	37.2573	34	0	2643		29	1223418	75.1425	0.0324574	-0.0631482	-0.00800202	0.00239169	-0.00353758	-0.00480231	-0.0142998	0.0922966	0.0453323	-0.00572195	-0.00306209	0.00712292	0.0101725	-0.00974107	-0.0243652	0.0247394	-0.0639575	0.0100493
103	84	550	246	216	1374	238	21	434	15	4	2	3.06652	866	57		0.783	0.4926	0.8492	0.7313	0.5261	0.8543	0.7058	0.6631	37.2573	43	392	2381		9	2854614	80.9247	0.0317015	-0.0612839	-0.00830399	-1.16e-05	-0.000711446	-0.0026736	-0.0184596	0.0968371	0.0505651	-0.00612477	-0.00523822	0.00792165	0.0113964	-0.00743074	-0.0146154	0.008848	-0.0533069	0.0114766
104	84	552	245	215	1498	272	22	455	5	1	1	2.34541	460	7		0.8508	0.6215	0.917	0.8287	0.5923	0.8704	0.8124	0.6631	92.93	21	1026	2240		2	407808	80.6903	0.0317028	-0.0612881	-0.00830497	-1.25e-05	-0.000711671	-0.00267407	-0.0184611	0.0968491	0.0505711	-0.00612549	-0.00523875	0.0079226	0.0113972	-0.00743126	-0.0146161	0.00884674	-0.0533216	0.0114757
105	84	551	247	218	1368	256	19	415	1	1	1	2.59498	287	3		0.8508	0.6215	0.917	0.8287	0.5923	0.8704	0.8124	0.6631	92.93	34	0	3410		61	407808	64.8973	0.0342443	-0.067172	-0.00814406	0.00592437	-0.00755026	-0.00781091	-0.00950391	0.0784942	0.0338211	-0.00341242	0.000895728	0.011717	0.0200921	-0.0154293	-0.0443696	0.06491	-0.0655553	0.00198949
106	84	551	247	217	1223	237	16	359	12	2	2	3.73931	612	39		0.8508	0.6215	0.917	0.8287	0.5923	0.8704	0.8124	0.6631	92.93	34	0	3067		6	1223418	80.5081	0.0317035	-0.0612898	-0.00830548	-1.31e-05	-0.000711896	-0.00267442	-0.0184607	0.0968506	0.0505712	-0.00612568	-0.00523844	0.00792247	0.0113967	-0.00743134	-0.0146165	0.00884606	-0.0533251	0.0114769
107	84	552	247	217	1262	221	20	390	1	1	1	3.05592	689	2		0.8508	0.6215	0.917	0.8287	0.5923	0.8704	0.8124	0.6631	92.93	34	0	3019		12	407808	12.3887	0.027488	-0.0517959	-0.00617167	-0.00184613	0.00486458	0.00412464	-0.0316581	0.115271	0.0678919	-0.0038384	-0.0125189	0.00286597	-0.000265266	0.00725409	0.02329	-0.0265567	0.00281699	-0.0267283
108	84	552	247	217	1300	249	19	386	6	1	1	2.76273	880	82		0.8508	0.6215	0.917	0.8287	0.5923	0.8704	0.8124	0.6631	92.93	34	0	2746		3	407808	6.44808	0.0285082	-0.0550312	-0.00642186	-0.000334061	0.00315021	0.00251374	-0.0296056	0.111879	0.0639052	-0.00317057	-0.00999447	0.00388227	0.00103203	0.00585328	0.0200029	-0.0258288	-0.0200722	-0.0228567
109	84	552	247	218	1330	254	20	397	15	3	2	3.20369	1186	74		0.8508	0.6215	0.917	0.8287	0.5923	0.8704	0.8124	0.6631	92.93	26	0	2480		7	2039020	17.5384	0.0280411	-0.0536805	-0.00605766	0.000165798	0.0031348	0.00259717	-0.0295912	0.114609	0.0661879	-0.00372322	-0.0114372	0.00283017	-0.00102844	0.00739085	0.0230932	-0.0284208	-0.0111134	-0.0216021
110	84	552	244	212	1423	262	23	418	9	1	1	3.53701	408	0		0.8508	0.6215	0.917	0.8287	0.5923	0.8704	0.8124	0.6631	115.685	34	897	2410		3	407808	114.659	0.0278757	-0.0530644	-0.00616854	-0.000763951	0.00380317	0.00316336	-0.0301777	0.113343	0.0657841	-0.00361821	-0.011401	0.00299182	-0.00043422	0.00694392	0.0223939	-0.0275254	-0.00922747	-0.0247096
111	84	551	245	215	1437	245	24	444	7	1	1	3.46271	402	0		0.8508	0.6215	0.917	0.8287	0.5923	0.8704	0.8124	0.6631	115.685	65	1868	1413		2	407808	104.999	0.029624	-0.0575677	-0.00747931	-0.00215657	0.00336624	0.0020531	-0.0284268	0.103799	0.0576854	-0.00281525	-0.00673857	0.00683812	0.00751869	0.00140387	0.0104931	-0.0168749	-0.0320511	-0.0132867
112	84	551	245	214	1333	229	22	411	6	1	1	2.47301	521	2		0.8508	0.6215	0.917	0.8287	0.5923	0.8704	0.8124	0.6631	115.685	59	2463	760		3	407808	106.27	0.0295016	-0.0571067	-0.0076066	-0.00307224	0.00405978	0.0026459	-0.0292967	0.103875	0.0581434	-0.0027736	-0.00695255	0.00708265	0.00820729	0.00117305	0.0103795	-0.0162445	-0.0287444	-0.0165106
113	84	552	245	213	1515	266	26	451	5	1	1	3.06283	111	0		0.8508	0.6215	0.917	0.8287	0.5923	0.8704	0.8124	0.6631	115.685	40	0	3608		2	407808	26.955	0.0250921	-0.0454994	-0.00384149	0.0023943	0.00426331	0.00424522	-0.0317749	0.122328	0.0739922	-0.0048702	-0.0161848	0.00125888	-0.00107488	0.00820542	0.0212892	-0.00361859	0.0587994	0.0179194
114	84	552	244	214	1446	258	24	433	7	1	1	3.8773	264	0		0.8508	0.6215	0.917	0.8287	0.5923	0.8704	0.8124	0.6631	115.685	34	0	3410		2	407808	21.2203	0.0257882	-0.0472927	-0.00456739	0.000887869	0.00456525	0.00432301	-0.0317867	0.120943	0.0726416	-0.0047111	-0.0153967	0.00111307	-0.00187341	0.00840703	0.0223503	-0.0115839	0.0454474	0.0024219
115	84	552	246	217	1408	264	21	422	1	1	1	2.18356	527	7		0.8497	0.612	0.9092	0.8446	0.6056	0.823	0.9505	0.6631	39.72	32	1586	1620		9	407808	27.1688	0.0273056	-0.0513352	-0.00591023	-0.0011098	0.00451687	0.00388164	-0.0312577	0.116377	0.0686224	-0.00405547	-0.0130135	0.00225793	-0.00150325	0.0079706	0.0243881	-0.027128	0.00531275	-0.0237385
116	84	552	246	215	1306	237	22	391	6	2	2	3.02867	351	0		0.8497	0.612	0.9092	0.8446	0.6056	0.823	0.9505	0.6631	80.1623	34	0	3382		248	1223418	12.283	0.0249504	-0.0449526	-0.00394461	0.00151495	0.00494035	0.00482412	-0.0324674	0.121329	0.0737821	-0.0047811	-0.0161769	0.00157202	-0.000129137	0.00766102	0.0202509	-0.00213376	0.0610362	0.0149375
117	84	553	246	216	1423	269	21	427	16	5	2	3.82935	557	0		0.8497	0.612	0.9092	0.8446	0.6056	0.823	0.9505	0.6631	39.72	60	405	2711		104	3262408	51.494	0.0254004	-0.0464194	-0.00399258	0.00248637	0.00392623	0.00390861	-0.0313107	0.122417	0.0736009	-0.00481389	-0.0159201	0.000677409	-0.00259184	0.00874873	0.0222675	-0.00724133	0.051948	0.0149773
118	84	553	246	215	1185	217	19	358	97	1	1	3.28452	551	0		0.8497	0.612	0.9092	0.8446	0.6056	0.823	0.9505	0.6631	80.1623	21	0	3148		26	407808	29.1022	0.0243916	-0.0435759	-0.00320727	0.0042699	0.00399566	0.00394095	-0.0320063	0.121705	0.0748108	-0.00548132	-0.0162458	0.00600348	0.00956525	0.00750986	0.0170879	0.00132167	0.0728859	0.0214188
119	84	553	246	214	1149	211	20	557	3	1	1	3.14702	361	0		0.8442	0.6039	0.9102	0.8508	0.6184	0.8976	0.975	0.6631	80.1623	21	0	3359		2	407808	24.9117	0.0244005	-0.0436008	-0.00321611	0.00425524	0.00399412	0.00393803	-0.0320064	0.121754	0.0748275	-0.00548445	-0.0162434	0.00599643	0.00954689	0.00752184	0.0171038	0.00129284	0.0728875	0.021448
120	84	552	243	209	1384	258	24	686	2	2	2	3.34136	597	52		0.8442	0.6039	0.9102	0.8508	0.6184	0.8976	0.975	0.6631	80.1623	40	0	3092		5	1223418	60.1947	0.0240279	-0.0427227	-0.00296889	0.00421814	0.00441906	0.00447824	-0.0325818	0.120026	0.0742572	-0.00524849	-0.0162767	0.00578684	0.00955324	0.00718973	0.0167587	0.005415	0.0700074	0.013533
121	84	553	245	211	1293	233	22	629	2	1	1	3.9125	170	0		0.8442	0.6039	0.9102	0.8508	0.6184	0.8976	0.975	0.6631	80.1623	26	0	3586		11	407808	47.6864	0.0235028	-0.0412466	-0.00252039	0.00508278	0.00444869	0.0044753	-0.0325728	0.117802	0.0735015	-0.00535992	-0.0159525	0.00861405	0.0151294	0.00536916	0.0123897	0.00951313	0.0709824	0.0144209
122	84	554	244	212	1142	205	18	545	156	1	1	3.39126	576	0		0.8442	0.6039	0.9102	0.8508	0.6184	0.8976	0.975	0.6631	88.7641	34	90	3066		38	407808	56.8833	0.0228643	-0.0400795	-0.00155687	0.00755394	0.00371276	0.0039399	-0.0316456	0.116439	0.0726399	-0.00511081	-0.0156974	0.00774779	0.0143847	0.00498639	0.0103516	0.0167367	0.0676436	0.0123423
123	84	553	244	211	1312	241	22	643	26	8	3	4.05785	243	0		0.8442	0.6039	0.9102	0.8508	0.6184	0.8976	0.975	0.6631	80.1623	34	65	3423		28	6116910	54.4002	0.0228692	-0.0400939	-0.00156149	0.00754695	0.00371152	0.00393797	-0.0316462	0.116471	0.0726518	-0.00511283	-0.015696	0.00774518	0.0143776	0.00499238	0.0103571	0.0167313	0.0676457	0.0123546
124	82	538	232	176	1124	171	35	483	1	2	2	3.08154	422	2		0.8066	0.789	0.8322	0.721	0.7558	0.8877	0.4555	0.6631	46.5585	40	0	3394		167	1223418	19.1992	0.0104748	0.00356746	0.0344952	0.0326242	0.0363374	0.070518	-0.0129234	-0.0474912	0.069744	-0.103411	0.0472117	-0.0139581	0.0185258	0.0242746	-0.00858702	0.00109908	-0.00445983	0.00833706
125	83	544	231	176	1357	199	47	565	2	1	1	4.0052	684	0		0.8217	0.6618	0.8827	0.7659	0.7276	0.7613	0.549	0.6631	29.1744	45	271	2866		2	407808	30.4946	0.00996252	0.0035854	0.0414957	0.0321611	0.0405177	0.0810128	-0.00274129	-0.0424237	0.0646997	-0.0999875	0.0477765	0.00182998	-0.00387052	-0.00678602	-0.0029508	0.0117252	0.0246074	-0.0206854
126	84	551	234	182	1376	186	43	532	35	6	1	5.05344	1072	81		0.8796	0.6683	0.8945	0.7848	0.7336	0.7598	0.6829	0.6631	31.1757	46	0	2628		7	407808	12.5175	0.00903415	0.00349161	0.046015	0.030458	0.0413781	0.0839267	0.00197812	-0.0401085	0.0621035	-0.0992538	0.0502304	0.0282856	-0.015784	-0.0225672	0.00284342	0.0121738	0.0239309	-0.034531
127	83	549	237	183	1346	199	43	573	9	3	2	4.84385	363	0		0.8796	0.6683	0.8945	0.7848	0.7336	0.7598	0.6829	0.6631	31.1757	40	0	3434		33	2039020	6.61095	0.00905034	0.00351397	0.0467396	0.0306229	0.0419818	0.085357	0.00314885	-0.0394433	0.0613893	-0.098282	0.049562	0.0306316	-0.0148281	-0.0261804	0.00447831	0.0117573	0.0261073	-0.0385662
128	84	550	246	196	1391	202	41	559	29	4	2	4.12968	123	0		0.8931	0.581	0.9405	0.872	0.7812	0.8931	0.7406	0.6517	60.4712	34	0	3617		9	2854614	14.6334	0.00505585	0.00283644	0.0678028	0.0228235	0.0492423	0.106552	0.0366238	-0.0141441	0.0324894	-0.0645483	0.0337581	0.0187402	0.0176383	0.00075846	0.00390298	-0.00896445	-0.00852613	-0.00651684
129	83	545	244	192	1156	160	40	445	13	1	1	5.43122	600	0		0.8923	0.7634	0.9082	0.8082	0.7911	0.7334	0.7139	0.6631	60.4712	40	0	3193		2	407808	18.3534	0.00554051	0.00298198	0.0673587	0.0236243	0.049083	0.106072	0.0354945	-0.0151229	0.0337067	-0.0657969	0.0340045	0.0249288	0.0256533	0.00432912	0.00438494	-0.011898	-0.0096886	-0.0104398
130	84	548	247	197	1279	183	39	503	2	6	3	3.27882	72	0		0.8931	0.581	0.9405	0.872	0.7812	0.8931	0.7406	0.6517	46.2865	40	0	3687		218	4485778	12.8497	0.00242183	0.00216403	0.0705822	0.0189939	0.0502871	0.109545	0.0420367	-0.0102572	0.0277393	-0.0605264	0.0337667	-0.0149388	-0.024256	-0.0116374	-0.00339944	0.0110428	0.00518828	0.0107621
131	83	543	247	195	1308	198	42	540	4	2	2	4.92935	1397	0		0.8516	0.6252	0.9285	0.8719	0.8556	0.9126	0.8265	0.6631	46.2865	67	202	2178		3	1223418	12.6093	0.00145186	0.00198628	0.0721513	0.0173124	0.0498773	0.109115	0.0436373	-0.00857873	0.0256548	-0.0582889	0.033585	-0.0170832	-0.0328142	0.00628818	-0.0126777	0.01429	0.0101925	-0.00169016
132	83	541	254	205	1222	193	36	505	9	1	1	3.7676	229	6		0.9009	0.7321	0.9207	0.8515	0.7973	0.6263	0.9346	0.6517	39.0872	46	0	3514		2	407808	9.67247	-0.0150185	0.000491397	0.0749677	-0.00572853	0.0298061	0.0738582	0.0613598	0.0247899	-0.0210539	0.00988113	-0.00243046	-0.0345257	0.0533988	0.0242847	-0.0113562	0.00335054	0.0165275	-0.0271125
133	82	535	254	202	1235	173	40	469	2	1	1	2.99219	341	0		0.8047	0.6723	0.7727	0.6905	0.5028	0.6318	0.8606	0.6631	39.0872	46	0	3282		352	407808	11.5731	-0.0142307	0.0005225	0.0750528	-0.00516862	0.0303217	0.0747372	0.0612175	0.024576	-0.0209818	0.00986623	-0.00202164	-0.032956	0.0443713	0.0292417	-0.0160381	0.00687085	0.0209633	-0.0287174
134	83	540	253	205	1212	188	37	496	284	49	2	3.25784	522	377		0.8638	0.6919	0.8488	0.7743	0.6345	0.5557	0.8173	0.6517	29.5525	40	0	2826		52	2039020	23.7319	-0.0209491	0.000119408	0.0806714	-0.0139232	0.0216461	0.0583032	0.057556	0.0250572	-0.0201254	0.00803184	0.000727152	0.0200164	0.0713685	0.0188401	0.00855251	-0.023125	-0.0225327	0.017632
135	82	531	251	199	1459	216	54	618	6	2	2	3.42818	89	0		0.8601	0.6942	0.8608	0.7765	0.6405	0.5472	0.6812	0.6517	34.7052	40	0	3691		57	1223418	21.9144	-0.022675	-0.000953467	0.0836564	-0.0199087	0.0167412	0.0471297	0.0502931	0.0202654	-0.0217091	0.00973609	0.00509177	0.0405799	0.0497978	0.000432858	0.0164616	-0.0142955	-0.0161679	0.0256532
136	83	535	257	207	1288	186	47	531	3	1	1	3.30884	1176	0		0.8638	0.6919	0.8488	0.7743	0.6345	0.5557	0.8173	0.6517	29.5525	40	0	2598		159	407808	3.23887	-0.0228777	-0.000909167	0.0856772	-0.0199064	0.0169376	0.0474008	0.0477952	0.0164925	-0.0158782	0.000902964	0.00940311	0.0394792	0.0480724	-0.00426828	0.0168327	-0.0118916	-0.0108526	0.0216839
137	82	524	261	208	1191	166	40	484	605	4	2	3.79811	2134	0		0.8265	0.6966	0.8631	0.7787	0.6427	0.5333	0.642	0	32.8582	40	0	1639		125	2854614	16.9839	-0.0388118	-0.00256623	0.0675054	-0.0302576	0.0014611	0.0134094	0.0303167	0.0120163	-0.0136169	-0.000631071	0.0166945	0.126295	-0.0547191	-0.0540875	0.0216246	0.000426333	-0.0170695	-0.0118276
138	82	528	260	209	1203	165	37	482	3	12	3	2.65549	147	0		0.8265	0.6966	0.8631	0.7787	0.6427	0.5333	0.642	0	22.9757	40	0	3628		18	8563548	15.6819	-0.04438	-0.00244378	0.053694	-0.0266549	0.00242288	0.0148831	0.0299284	0.0116936	-0.0124518	-0.000490846	0.012116	0.0678493	-0.0366211	0.00593798	-0.0088462	0.00539883	0.0167368	-0.060354
139	82	522	262	209	1508	208	46	596	2	2	2	1.95499	1240	0		0.8558	0.697	0.8632	0.7792	0.6432	0.539	0.5859	0	25.4	40	0	2527		6	1223418	4.75389	-0.0477413	-0.00634449	0.0389145	-0.0310937	0.00529976	0.0166968	0.0264335	0.0152009	-0.0168373	0.0108484	0.00355542	-0.0251734	-0.0862043	0.0435814	-0.0371654	0.0258005	0.0411284	-0.0401685
140	82	524	263	210	1176	160	36	457	3	19	3	2.55898	96	0		0.8558	0.697	0.8632	0.7792	0.6432	0.539	0.5859	0	25.4	53	0	3678		24	14272090	16.2341	-0.0475208	-0.00629659	0.0394458	-0.0313403	0.00481429	0.015872	0.0265261	0.0153838	-0.0165375	0.0100472	0.00404427	-0.018803	-0.0797249	0.0450792	-0.0365112	0.0230577	0.0431984	-0.0462584
141	83	549	253	212	1322	234	20	431	9	1	1	2.4465	165	0		0.7831	0.319	0.8178	0.6695	0.4232	0.8125	0.6495	0.6631	12.552	54	585	2926		2	407808	10.5088	0.0472514	-0.0712145	-0.0177493	-0.00835961	-0.0181867	-0.0197499	0.0270907	0.000709098	-0.0127579	-0.00565426	0.00560579	0.00962198	0.0138622	0.0102531	0.0227132	-0.0460034	0.0618203	-0.0567838
142	83	550	251	211	1303	255	16	415	5	1	1	3.75443	281	1		0.7831	0.319	0.8178	0.6695	0.4232	0.8125	0.6495	0.6631	12.552	40	0	3428		2	407808	11.9567	0.0472491	-0.0712264	-0.0177462	-0.00835095	-0.0181794	-0.0197422	0.0270469	0.000870892	-0.0126563	-0.00566029	0.00558429	0.00963833	0.0138916	0.0102484	0.0227013	-0.0459296	0.0618859	-0.0567496
143	83	552	249	223	1247	233	17	405	3	1	1	2.53284	246	0		0.847	0.5292	0.8321	0.6884	0.4898	0.4732	0.7418	0.6631	92.93	39	0	3456		1551	407808	3.03747	0.0388266	-0.0741727	-0.00990444	0.00745118	-0.0148351	-0.0143741	0.00428862	0.0440513	0.00736871	-0.00289692	0.0120533	0.0203099	0.0402127	-0.0245446	-0.0735147	0.116205	-0.0217371	-0.0112987
144	83	552	249	223	1422	266	19	458	5	1	1	2.92023	113	0		0.847	0.5292	0.8321	0.6884	0.4898	0.4732	0.7418	0.6631	92.93	40	0	3602		1550	407808	1.63121	0.0388284	-0.0741773	-0.00990541	0.00745101	-0.0148363	-0.0143752	0.00428862	0.0440595	0.00737219	-0.00289745	0.0120532	0.0203113	0.0402151	-0.0245449	-0.0735167	0.116212	-0.0217281	-0.0112964
145	84	552	246	216	1298	225	21	403	61	6	2	3.19548	882	0		0.8508	0.6215	0.917	0.8287	0.5923	0.8704	0.8124	0.6631	92.93	34	0	2820		10	4485778	14.0116	0.0273092	-0.0513465	-0.00591226	-0.00111129	0.00451815	0.00388275	-0.031271	0.116441	0.0686624	-0.00405869	-0.0130243	0.00226075	-0.00150003	0.00797946	0.0244089	-0.0271311	0.00539411	-0.0237206
146	83	556	244	214	1262	226	16	413	15	3	2	2.03747	2123	14		0.8411	0.5684	0.8451	0.741	0.508	0.6164	0.9675	0.6631	44.93	34	0	1601		12	1631220	29.2751	0.0225666	-0.0419386	0.0148437	0.0795061	-0.0421791	-0.0338287	0.0416596	-0.0252344	-0.0259775	-0.000121636	0.00645092	-0.000913264	-0.00205245	-0.000618555	-0.0085317	0.0155478	-0.0070982	-0.0080153
147	83	554	244	214	1257	226	19	391	1	3	2	2.28036	1036	168		0.8497	0.612	0.9092	0.8446	0.6056	0.823	0.9505	0.6631	39.72	34	244	2259		9	1223418	38.3018	0.0227891	-0.0424364	0.0145589	0.0789532	-0.0421668	-0.033874	0.0416393	-0.0244228	-0.0257886	-0.000187977	0.00655043	-0.000834441	-0.00254146	0.000204433	-0.00679826	0.0127485	-0.0110363	-0.00353816
148	83	555	250	223	1274	226	16	423	84	3	3	1.98916	1092	125		0.8374	0.5266	0.8277	0.6714	0.4894	0.4861	0.9392	0.6631	44.93	34	0	2484		19	11010114	11.9056	0.0272971	-0.0560025	0.0106302	0.0725577	-0.0405394	-0.033045	0.0313265	0.0356447	0.00723146	-0.00270559	-0.000449041	-0.00663868	-0.0189451	0.00923009	0.0175066	-0.0239473	-0.0293306	0.0365076
149	83	555	246	204	1546	283	21	494	1	1	1	2.1653	1294	358		0.8325	0.5235	0.8243	0.6731	0.484	0.4929	0.8117	0.6631	39.72	28	0	2067		2	407808	24.2548	0.0269652	-0.0550868	0.0109304	0.07335	-0.0408424	-0.0333351	0.0321781	0.0313723	0.00500264	-0.00276558	0.000175357	-0.00430668	-0.0146997	0.00853488	0.0155698	-0.0230159	-0.0343329	0.0313077
150	83	555	251	225	1333	247	14	441	44	6	2	1.84965	1430	13		0.8325	0.5235	0.8243	0.6731	0.484	0.4929	0.8117	0.6631	44.93	40	0	2231		8600	4485778	3.72986	0.0288174	-0.0607947	0.0096231	0.070272	-0.0391513	-0.0315883	0.025097	0.0640981	0.0244615	-0.00326827	-0.00578771	-0.0126796	-0.0299747	0.0167124	0.0278241	-0.0227425	0.0155081	0.0459759
151	83	554	250	224	1383	250	17	459	508	4	2	2.05715	1739	144		0.8325	0.5235	0.8243	0.6731	0.484	0.4929	0.8117	0.6631	39.72	32	0	1808		-9999	2854614	13.7878	0.0279903	-0.0582423	0.0102152	0.0718349	-0.0400101	-0.0324997	0.0283245	0.0497235	0.0158297	-0.00309681	-0.00301265	-0.00855852	-0.0227146	0.0123831	0.0225894	-0.0242262	-0.00839788	0.0425654
152	84	556	234	185	1294	228	19	562	2	1	1	4.02737	1782	35		0.7997	0.5727	0.8133	0.7013	0.4663	0.6785	0.7402	0.6631	68.3921	34	0	1919		190	407808	25.5	0.0153508	-0.0190599	0.0185978	0.0739757	-0.0302917	-0.0221925	0.027868	-0.0409833	-0.0222583	0.00351895	-0.00384105	-0.0147988	-0.0275756	0.00458833	0.014487	-0.0237641	-0.0199334	0.0193802
153	84	556	231	182	1282	223	19	555	8	6	3	3.17792	1923	396		0.7657	0.5531	0.7868	0.628	0.5344	0.8714	0.7034	0.6631	68.3921	34	0	1420		185	4485778	32.0985	0.0153435	-0.0190336	0.0185866	0.0739086	-0.0302448	-0.0221533	0.0278085	-0.0409472	-0.0222158	0.00351878	-0.00385304	-0.0147844	-0.0275429	0.00457771	0.0144786	-0.0237465	-0.0199216	0.0193674
154	84	556	239	207	1568	285	19	749	10	2	2	3.17092	1079	166		0.8195	0.5446	0.7895	0.7234	0.5468	0.7742	0.9194	0.6631	68.7878	21	0	2464		963	1223418	2.62055	0.0190711	-0.0303045	0.017265	0.0794467	-0.0384203	-0.0299744	0.0400652	-0.0466686	-0.0318976	0.0019175	0.00222929	-0.0112488	-0.0208593	0.0111295	0.0311481	-0.0514795	0.0437017	-0.0105732
155	84	557	240	210	1454	273	16	687	71	10	3	3.18839	1113	49		0.8352	0.51	0.8241	0.6162	0.4884	0.5389	0.8686	0.6631	68.7878	34	0	2544		26	7748010	24.1749	0.0211903	-0.0378687	0.0161816	0.0812029	-0.0416194	-0.0331041	0.0418429	-0.0343348	-0.0295853	0.000833473	0.00620754	-0.00306348	-0.00426462	-0.00161442	-0.00869388	0.0141481	0.0158296	-0.0157648
156	83	557	249	222	1448	255	16	497	23	6	2	1.90745	178	64		0.8374	0.5266	0.8277	0.6714	0.4894	0.4861	0.9392	0.6631	44.93	39	0	3486		18	4485778	3.14809	0.0264597	-0.0533061	0.0111557	0.0733271	-0.0411322	-0.0336208	0.0349883	0.0180853	-0.00338127	-0.00212997	0.00258598	-0.00448193	-0.0142907	0.00655011	0.0104137	-0.0210313	-0.048985	0.027288
157	83	557	250	223	1255	224	13	430	15	2	2	2.74631	1008	101		0.8374	0.5266	0.8277	0.6714	0.4894	0.4861	0.9392	0.6631	44.93	46	0	2593		1455	1223418	1.15622	0.0264811	-0.0533739	0.0111477	0.0733524	-0.0411682	-0.0336548	0.0350214	0.018178	-0.00336136	-0.00213927	0.00259982	-0.00447226	-0.014286	0.00655802	0.0104111	-0.0210353	-0.0490533	0.0273142
158	84	553	248	202	1231	209	29	569	21	3	2	4.28955	184	0		0.8553	0.7623	0.973	0.8406	0.8381	0.9636	0.6172	0.6631	34.8689	46	0	3591		76	2039020	131.463	0.00994157	-0.000358673	0.0100121	0.0134729	0.0105205	0.0119191	-0.0243677	-0.0190228	0.00375382	0.0111431	-0.00874026	-0.0164082	-0.0359454	0.000823697	0.00334043	0.00750215	-0.0499224	0.0374392
159	84	549	251	207	1102	173	26	471	58	14	3	4.89732	206	0		0.8164	0.6789	0.9634	0.8162	0.8144	0.8975	0.4691	0.6631	35.4569	40	0	3560		449	10602358	90.4648	0.00711077	-0.00504335	0.0130734	0.000448226	0.0147816	0.0191199	-0.0171003	-0.0106719	-0.00625265	0.0206656	-0.00759783	-0.0897548	-0.145412	-0.00642729	-0.0130264	0.0345059	-0.0408791	0.0839153
160	83	545	254	210	1077	176	28	456	6	2	2	3.6273	131	0		0.8304	0.7747	0.9567	0.8556	0.726	0.9257	0.6429	0.6631	39.1994	40	0	3649		45	1223418	16.5036	0.00934147	-0.0209195	0.0105616	-0.0299899	0.0222293	0.0244921	-0.0196804	-0.0207953	-0.0244912	0.0283911	0.00203923	-0.0709451	-0.164414	-0.00972969	-0.00914349	0.005302	-0.159489	0.0524978
161	83	543	255	213	1107	181	28	435	7	3	1	2.96038	64	0		0.8393	0.7016	0.9552	0.8384	0.7751	0.8748	0.6772	0.6517	39.1994	40	0	3681		3	407808	13.2918	0.00736974	-0.0222588	0.0137971	-0.0346511	0.021597	0.0236403	-0.0173185	-0.019881	-0.0273261	0.0292171	0.0044264	-0.0621966	-0.167887	0.000969074	-0.0136506	0.00530878	-0.168235	0.044469
162	84	540	260	218	1121	183	28	440	68	4	2	2.60248	82	0		0.8236	0.7242	0.954	0.8377	0.7834	0.794	0.4473	0.6517	24.1609	46	0	3674		16	2854614	10.3813	-0.00265417	-0.0452327	0.0197834	-0.0721939	0.0129408	-0.00186897	-0.0372075	-0.0655913	-0.0645296	0.0509964	0.038695	0.00925311	-0.0138321	0.0794396	0.0689846	-0.0538569	-0.0434115	0.120227
163	84	540	261	221	1066	168	28	397	5	9	3	2.13057	49	0		0.8236	0.7242	0.954	0.8377	0.7834	0.794	0.4473	0.6517	27.7579	46	0	3701		11	6932464	5.09215	0.000475406	-0.0520286	0.0180537	-0.0812953	0.00472986	-0.0138503	-0.0318219	-0.0584015	-0.058878	0.0335598	0.0446263	0.0363352	0.0065161	0.0263383	-0.0177928	0.0746477	-0.0784438	0.0941963
164	84	550	246	206	1292	225	28	599	4	1	1	2.85361	5	0		0.7956	0.6465	0.8632	0.7042	0.3478	0.8819	0.6378	0.6517	47.8686	34	0	3682		9	407808	66.0021	0.0137842	-0.00918486	0.00441269	-0.00215738	0.0160192	0.0159359	-0.0290467	-0.020094	-0.000422512	0.014551	-0.00849678	-0.0342985	-0.0659443	0.00713491	0.0131222	-0.0235396	-0.0900036	0.0389941
165	84	548	250	211	1089	184	23	486	10	2	2	3.62853	545	0		0.7956	0.6465	0.8632	0.7042	0.3478	0.8819	0.6378	0.6517	47.8686	40	0	3219		344	1223418	55.0396	0.0147965	-0.0115949	0.0031456	-0.00630983	0.0177193	0.0172221	-0.0308093	-0.0228246	-0.00280656	0.0159441	-0.00712047	-0.0357095	-0.0726652	0.00758336	0.0156718	-0.0328818	-0.121729	0.0284683
166	83	543	253	215	1098	189	23	435	35	5	1	2.74526	164	0		0.8477	0.7113	0.9288	0.8906	0.7512	0.9497	0.7263	0.6631	43.1737	34	0	3564		5	407808	29.6204	0.0179639	-0.034307	-0.000288111	-0.0365685	0.0283948	0.0284299	-0.035396	-0.0498956	-0.0397335	0.040163	0.00825229	-0.0755906	-0.129172	0.0104186	0.0126026	0.00747356	-0.0773397	0.0492234
167	84	541	259	221	1252	220	27	491	22	7	2	2.11899	91	0		0.8224	0.7355	0.9276	0.8782	0.683	0.8711	0.6178	0.6631	52.8661	34	0	3637		27	4893564	16.6684	0.0178121	-0.0510938	0.000356648	-0.0657482	0.0215372	0.0182549	-0.0167825	-0.0547292	-0.0640564	0.0382443	0.0306023	-0.0321061	-0.0551138	-0.0103692	-0.0585445	0.120769	-0.0700435	0.0568614
168	84	547	252	216	1185	205	24	537	42	9	2	2.38981	1322	0		0.8664	0.7151	0.9688	0.699	0.5807	0.5405	0.7209	0.6631	37.3794	40	0	2426		9	2854614	25.1939	0.0225061	-0.0289454	-0.00306179	-0.0203539	0.0291771	0.0271528	-0.0611378	-0.0724986	-0.0098098	0.0415491	-0.122443	0.0153023	-0.0257389	0.0210182	0.00801636	-0.00725437	-0.0651174	0.0200603
169	84	547	252	218	1257	216	24	376	1	1	1	2.50404	294	0		0.8664	0.7151	0.9688	0.699	0.5807	0.5405	0.7209	0.6631	45.1778	46	0	3442		35	407808	24.4812	0.0237846	-0.0327908	-0.00426797	-0.0222525	0.0293463	0.0268849	-0.0618068	-0.0779842	-0.0152732	0.0443243	-0.116052	0.018705	-0.018246	0.025865	0.0215523	-0.0158658	-0.0235763	0.0109255
170	83	543	255	220	1216	222	23	353	75	5	2	2.34479	180	0		0.8849	0.7101	0.9673	0.7007	0.5735	0.629	0.7169	0.6631	31.5617	71	1939	1604		11	3262408	24.3632	0.0314265	-0.0492899	-0.0130115	-0.0404315	0.0278218	0.0230625	-0.0504006	-0.0787107	-0.0403453	0.040203	-0.0319985	0.0187556	0.011362	0.000344874	-0.0278342	0.0899265	-0.0374501	0.0446267
171	83	542	257	225	1203	199	23	361	29	6	2	2.42692	69	5		0.8557	0.7071	0.9663	0.7	0.5696	0.5374	0.6013	0.6631	31.5617	40	0	3649		6	1223418	17.6151	0.0310408	-0.0495616	-0.0147295	-0.0606067	0.0255963	0.0214176	-0.0137645	-0.0568768	-0.0476197	0.0176665	0.00741538	-0.046874	-0.0649639	-0.0273809	-0.0619992	0.0677166	-0.0360507	0.0340864
172	83	542	258	227	1223	209	22	366	39	10	3	2.15792	323	1		0.869	0.7061	0.9657	0.7001	0.5639	0.5583	0.5903	0.6631	30.7145	46	0	3342		16	7340238	12.6619	0.0335924	-0.0476288	-0.0149185	-0.0769111	0.0189465	0.0184755	-0.00148362	-0.0036772	-0.0181699	0.0124928	-0.00308049	-0.0393777	-0.106837	-0.00380562	0.010694	-0.00389715	-0.0676644	-0.019712
173	84	549	249	219	1235	235	18	371	4	1	1	3.1501	721	204		0.783	0.4926	0.8492	0.7313	0.5261	0.8543	0.7058	0.6631	37.2573	34	0	2816		6	407808	90.3971	0.0283333	-0.045211	-0.0124249	-0.0385112	0.0264509	0.0204918	-0.0443331	-0.0735239	-0.0479978	0.0356408	0.0329015	0.0150793	0.0327073	0.0111008	0.0301921	0.0295271	0.0773157	0.0332904
174	84	547	249	219	1353	253	21	405	56	1	1	3.14867	342	102		0.7696	0.4968	0.722	0.6669	0.4575	0.7932	0.6022	0.6631	42.2068	34	0	3272		17	407808	66.33	0.0310106	-0.0489848	-0.0151648	-0.0423341	0.0239357	0.0181496	-0.038666	-0.0660701	-0.0465242	0.0295196	0.0325974	0.0221017	0.0476355	-0.00573259	-0.0185958	0.090588	0.025905	0.0274008
175	84	546	253	224	1148	203	18	353	98	22	3	2.80292	451	0		0.8073	0.5214	0.8612	0.725	0.6032	0.8676	0.6969	0.6631	42.2068	21	0	3262		34	17126214	24.2668	0.0360266	-0.0486656	-0.0212053	-0.0554832	0.0221897	0.0146709	-0.0196156	-0.0567074	-0.0375399	0.00691492	0.0146688	0.0147068	0.0304293	-0.019576	-0.0378883	0.0340329	-0.0295146	-0.00539197
176	83	542	258	227	1399	247	23	415	7	2	2	2.29943	336	0		0.869	0.7061	0.9657	0.7001	0.5639	0.5583	0.5903	0.6631	30.7145	46	0	3211		2	1223418	4.17583	0.0383601	-0.0507847	-0.0202407	-0.0718308	0.0181526	0.0177894	-0.00976154	0.0289486	0.00416561	0.00929179	-0.0029624	-0.0600041	-0.0997979	0.0244501	0.0131863	-0.00352912	0.0140978	0.00169047
177	84	542	258	228	1145	204	18	332	19	5	2	2.45061	1111	4		0.7815	0.3691	0.7924	0.6168	0.4056	0.4231	0.3797	0.6631	30.7145	37	0	2606		8	2854614	12.5969	0.0379459	-0.0509635	-0.0203425	-0.0728034	0.018495	0.018587	-0.00938189	0.026832	0.00419128	0.00796944	-0.00398858	-0.0586522	-0.0961055	0.0238205	0.0133451	-0.000529214	0.0192191	-0.00982635
178	82	569	243	218	1385	265	6	276	124	9	3	2.84461	696	6		0.6935	0.4602	0.9129	0.4862	0.3782	0.5856	0.4647	0.5191	11.53	40	0	2948		24	6932464	5.02891	0.0308134	0.0614274	-0.00906552	-0.00993297	-0.0782721	0.0337414	-0.00854344	0.00706403	-0.017061	-0.0129256	-0.00190834	0.00412249	0.0101878	-0.0279194	-0.0671597	-0.0378628	0.0340977	0.0254843
179	82	568	244	218	1462	294	6	265	51	7	3	2.64823	1069	74		0.6935	0.4602	0.9129	0.4862	0.3782	0.5856	0.4647	0.5191	11.53	46	0	2499		1486	5301348	2.06957	0.0323111	0.0659747	-0.0101017	-0.0110654	-0.0718099	0.0262232	6.6e-06	0.00774944	-0.0136852	-0.0151239	-0.00429633	0.00627511	0.0139759	-0.0205026	-0.0511477	-0.0121017	0.0485294	0.0412082
180	83	569	240	212	1517	258	9	338	5	1	1	4.60691	840	6		0.7319	0.3212	0.853	0.4985	0.4338	0.5333	0.4205	0.5191	13.1938	34	0	2795		2	407808	26.0692	0.0352556	0.07323	-0.00591879	0.00332768	0.0503947	-0.0547387	0.0319589	0.00302734	0.018964	0.0264586	0.0172968	0.00934869	0.0160292	-0.0172244	-0.0504994	-0.00209136	0.0497985	0.0353215
181	83	569	243	215	1605	293	9	340	47	8	3	4.39631	1133	38		0.7319	0.3212	0.853	0.4985	0.4338	0.5333	0.4205	0.5191	13.1938	40	0	2480		12	5709130	65.1623	0.0335622	0.0688868	-0.00704455	-0.000869491	0.0421097	-0.0514009	0.045759	-0.00171102	0.0259195	0.0141584	0.00464554	0.00733182	0.0120767	0.00650828	0.00759514	0.042147	0.0331251	0.0237735
182	83	569	243	215	1608	292	9	342	14	3	2	4.92606	1133	18		0.7319	0.3212	0.853	0.4985	0.4338	0.5333	0.4205	0.5191	13.1938	21	0	2485		8	2039020	52.0676	0.0342159	0.0711986	-0.00668964	0.00073609	0.0443773	-0.0527523	0.0397993	0.00297481	0.0162565	0.010811	0.0066311	0.00779145	0.012881	-0.000726257	-0.0112431	0.0272048	0.0395342	0.025721
183	82	570	240	215	1489	271	7	314	15	2	2	2.40519	901	4		0.6323	0	0.7709	0.5144	0.2325	0.5714	0.4147	0.5191	16.245	28	0	2743		189	1223418	118.72	0.0297546	0.055647	-0.00743728	-0.00591315	0.0354489	-0.0447082	0.065991	-0.0232907	0.0666282	0.0347873	0.00170457	0.00279848	0.00363511	0.020958	0.0481313	0.0566033	-0.0108653	-0.00134413
184	82	569	236	209	1785	350	7	326	1	1	1	7.34902	1420	108		0.7186	0.4071	0.8956	0.5115	0.3591	0.6192	0.5969	0.5191	16.8229	28	0	2133		2	407808	20.3912	0.0355964	0.0728565	-0.0126971	-0.0155165	-0.0590755	0.0121424	0.021572	0.00704158	-0.000364431	-0.0196039	-0.0142573	0.000135944	0.00311921	0.000399225	0.000459856	0.0337521	0.0336268	0.0828023
185	82	566	243	217	1368	275	6	244	1	1	1	6.3256	845	21		0.7186	0.4071	0.8956	0.5115	0.3591	0.6192	0.5969	0.5191	16.8229	28	0	2801		17	407808	17.4362	0.0358635	0.0725065	-0.0130459	-0.0163271	-0.058731	0.0119217	0.0219721	0.00790797	1.23e-05	-0.0198391	-0.0144296	-0.000692144	0.00114189	0.00102355	0.00127143	0.0304237	0.0302826	0.0902743
186	82	569	236	209	1804	328	8	362	8	4	2	4.34995	657	45		0.7186	0.4071	0.8956	0.5115	0.3591	0.6192	0.5969	0.5191	16.8229	21	0	2948		20	1223418	38.9191	0.0322717	0.0658246	-0.010099	-0.0110936	-0.071367	0.0259497	0.000356006	0.00761459	-0.0135053	-0.0153075	-0.00450208	0.00624812	0.0139626	-0.0206144	-0.0513538	-0.0123356	0.0486194	0.0413608
187	82	568	242	215	1544	313	6	270	1	1	1	3.41886	747	85		0.7186	0.4071	0.8956	0.5115	0.3591	0.6192	0.5969	0.5191	16.8229	40	0	2841		2	407808	21.9245	0.0346426	0.0734323	-0.0115984	-0.0125946	-0.0599624	0.0128609	0.0183888	0.00459237	-0.00160347	-0.0172229	-0.0115793	0.00843655	0.018121	0.00353475	0.0085917	0.0527136	0.0415229	0.0430096
188	82	569	240	213	1445	289	6	263	54	11	3	4.47142	1227	137		0.7186	0.4071	0.8956	0.5115	0.3591	0.6192	0.5969	0.5191	11.53	40	0	2284		20	8563548	27.9788	0.0343433	0.0723754	-0.0114238	-0.0124483	-0.061278	0.0145047	0.0156831	0.00553197	-0.00442528	-0.0183227	-0.0111226	0.00821993	0.0177025	0.00107123	0.00238997	0.0452859	0.0430302	0.04322
189	82	565	249	220	1120	210	6	223	69	17	3	2.72985	466	0		0.7851	0.2492	0.7944	0.5542	0.4214	0.5056	0.6651	0.5191	16.8229	34	0	3223		24	13864350	28.1194	0.0401197	0.0829323	-0.00738785	0.00260867	0.0216573	-0.0353242	-0.00605647	0.0324863	-0.0249513	0.0145356	0.0269938	-0.00134594	-0.00781599	-0.0155111	-0.0573403	-0.0199658	-0.00873588	0.0496454
190	82	565	248	219	1125	212	7	224	39	5	2	3.21804	656	0		0.7851	0.2492	0.7944	0.5542	0.4214	0.5056	0.6651	0.5191	16.8229	34	0	3003		7	3670200	29.3752	0.0399532	0.0823594	-0.00759121	0.00194528	0.0219987	-0.0358995	-0.003053	0.0311286	-0.0222625	0.0144122	0.0259425	-0.00129822	-0.00756899	-0.0152244	-0.0569142	-0.0170835	-0.00852871	0.0506041
191	82	563	250	221	1242	230	7	250	109	14	3	1.444	1324	259		0.7851	0.2492	0.7944	0.5542	0.4214	0.5056	0.6651	0.5191	16.8229	26	0	2081		198	11010114	27.3711	0.0401235	0.0829419	-0.0073892	0.00260836	0.0216585	-0.0353279	-0.00606172	0.0324943	-0.0249601	0.0145386	0.0270014	-0.00134621	-0.00781787	-0.0155153	-0.0573554	-0.0199733	-0.00873833	0.0496524
192	82	567	243	217	1461	289	6	263	186	8	3	2.75769	1313	77		0.7186	0.4071	0.8956	0.5115	0.3591	0.6192	0.5969	0.5191	16.8229	34	0	2252		36	6116910	23.0036	0.0346383	0.0734212	-0.0115946	-0.0125885	-0.0599599	0.0128666	0.0183752	0.0045919	-0.00160522	-0.0172174	-0.0115765	0.00843471	0.0181177	0.00353059	0.00858323	0.0526971	0.0415187	0.0430061
193	82	566	239	211	1555	269	10	338	16	4	2	8.30498	1347	205		0.7851	0.2492	0.7944	0.5542	0.4214	0.5056	0.6651	0.5191	16.8229	40	0	2122		7	2854614	50.1611	0.0377814	0.0783129	-0.00829667	-0.00135917	0.0256771	-0.0410017	0.021854	0.016746	0.000303698	0.0125564	0.0153062	0.00138874	-0.000136378	-0.0114162	-0.0454455	0.00914771	0.00782706	0.0426248
194	82	565	243	215	1288	228	8	271	5	4	2	5.81683	1744	219		0.7851	0.2492	0.7944	0.5542	0.4214	0.5056	0.6651	0.5191	16.8229	26	0	1704		7	3262408	48.9191	0.0380025	0.0792018	-0.00828222	-0.00111962	0.0228751	-0.0392193	0.0194302	0.017672	-0.000969167	0.0139002	0.0168687	0.00161832	2.64e-05	-0.0106815	-0.0444257	0.0121685	0.00481299	0.0388513
195	82	565	248	219	1116	209	6	223	69	17	3	2.72985	405	0		0.7851	0.2492	0.7944	0.5542	0.4214	0.5056	0.6651	0.5191	16.8229	34	0	3282		24	13456608	28.7832	0.0399561	0.0823667	-0.00759226	0.00194494	0.0219994	-0.0359021	-0.00305696	0.0311346	-0.0222692	0.0144144	0.025948	-0.00129846	-0.00757049	-0.0152274	-0.0569249	-0.0170894	-0.00853108	0.0506082
196	82	568	235	206	1625	296	9	330	3	1	1	2.24642	165	13		0.7851	0.2492	0.7944	0.5542	0.4214	0.5056	0.6651	0.5191	16.8229	53	841	2662		20	407808	53.9763	0.0375418	0.077367	-0.00828601	-0.00155337	0.0284868	-0.0427288	0.0241239	0.0158073	0.00159721	0.0113851	0.0138328	0.00116957	-0.000312516	-0.0117379	-0.0454099	0.00646501	0.0115641	0.048549
197	82	572	237	210	1551	308	7	310	1	1	1	3.24622	238	11		0.6323	0	0.7709	0.5144	0.2325	0.5714	0.4147	0.5191	16.245	40	0	3411		8	407808	104.277	0.0308993	0.060085	-0.00792712	-0.00595855	0.0309543	-0.043734	0.0641892	-0.0199072	0.0605773	0.0304902	0.00142405	0.00445511	0.00714279	0.0161673	0.0351221	0.0540076	0.00868469	0.0131046
198	82	571	238	212	1589	287	8	335	2	1	1	4.23779	1214	20		0.6323	0	0.7709	0.5144	0.2325	0.5714	0.4147	0.5191	16.245	40	0	2411		2	407808	94.2918	0.0310885	0.0607689	-0.00807122	-0.00614721	0.0297504	-0.0433177	0.06427	-0.0197214	0.0602496	0.0300875	0.00133398	0.00471631	0.0077625	0.0148024	0.0316817	0.0526335	0.0121035	0.0161808
199	82	571	237	212	1568	298	7	317	4	1	1	4.40261	677	23		0.6323	0	0.7709	0.5144	0.2325	0.5714	0.4147	0.5191	12.6356	46	0	2934		2	407808	14.157	0.0307758	0.0613457	-0.00902341	-0.00985582	-0.0782354	0.0337822	-0.00868229	0.00706823	-0.0170539	-0.0128365	-0.00187332	0.00411834	0.0101758	-0.0278373	-0.0669498	-0.0377008	0.0340412	0.0254594
200	82	571	237	211	1760	358	7	317	7	2	2	4.718	516	6		0.6935	0.4602	0.9129	0.4862	0.3782	0.5856	0.4647	0.5191	11.53	46	0	3127		4	1223418	17.409	0.0309679	0.062024	-0.00913697	-0.00992065	-0.0772147	0.0326339	-0.00759384	0.00715907	-0.016751	-0.0128054	-0.00176884	0.0043741	0.0106068	-0.0275094	-0.0666535	-0.0356096	0.0354785	0.0261026
201	82	573	234	207	1668	314	8	358	1	1	1	2.25479	818	39		0.6323	0	0.7709	0.5144	0.2325	0.5714	0.4147	0.5191	16.245	40	0	2799		2	407808	63.891	0.0297326	0.0547568	-0.00665027	-0.00440093	0.0363453	-0.0431332	0.0658545	-0.0332349	0.0902719	0.0660731	0.0145774	0.00355862	0.00571007	0.00480326	0.0115118	0.033261	-0.00699233	0.000952014
202	82	570	240	215	1569	317	6	287	19	4	2	3.94461	999	36		0.6935	0.4602	0.9129	0.4862	0.3782	0.5856	0.4647	0.5191	11.53	43	375	2243		8	2854614	13.2666	0.0307867	0.0613672	-0.00903713	-0.00988215	-0.0782316	0.0337589	-0.00862371	0.00706192	-0.0170498	-0.0128732	-0.00189276	0.0041189	0.0101798	-0.0278702	-0.0670307	-0.0377645	0.0340658	0.0254755
203	83	570	241	212	1474	259	9	317	3	2	2	1.69	751	35		0.7319	0.3212	0.853	0.4985	0.4338	0.5333	0.4205	0.5191	13.1938	34	0	2877		43	1223418	34.7212	0.0350355	0.0727126	-0.00631521	0.00219932	0.0482983	-0.0540788	0.0341431	0.00382965	0.0164037	0.019711	0.0135021	0.00908478	0.0154603	-0.01253	-0.0397871	0.00577045	0.0488757	0.0359833
204	81	574	229	210	1290	210	6	307	18	4	2	3.61647	601	306		0.6431	0	0.7053	0.5004	0.3214	0.803	0.5287	0.5191	231.493	21	0	2704		14	2854614	55.9295	0.0201614	0.0418942	0.00424193	0.0159108	-0.0816659	0.0550658	-0.0641618	0.016024	-0.0171026	0.0278088	0.0194871	0.00062853	-0.00259949	0.0194445	0.0468733	0.0167713	0.00884579	0.0119199
205	81	571	235	215	1352	218	6	329	9	2	2	6.02754	2409	5		0.7179	0.5237	0.9292	0.4863	0.4167	0.9313	0.4391	0.5191	231.493	43	0	1233		167	1223418	10.5532	0.0251736	0.0516142	-0.00181771	0.00447815	-0.0848107	0.0483961	-0.0452096	0.0156271	-0.0230082	0.01251	0.0162274	0.00388583	0.00577134	-0.00398422	-0.0176996	0.0277335	-0.0274432	-0.0321932
206	81	574	231	211	1421	250	6	320	8	1	1	5.39571	1343	109		0.6431	0	0.7053	0.5004	0.3214	0.803	0.5287	0.5191	231.493	26	0	2177		60	407808	43.5402	0.0215755	0.0459337	0.00296506	0.0140783	-0.0820269	0.0527594	-0.0622117	0.0187409	-0.0207956	0.0270512	0.0225048	0.000586149	-0.00347441	0.0150591	0.0321844	0.0120948	-0.00244134	0.0079876
207	81	574	226	207	1591	234	8	423	1	2	2	4.72033	1005	121		0.6431	0	0.7053	0.5004	0.3214	0.803	0.5287	0.5191	231.493	34	0	2496		4	1223418	49.1636	0.0205965	0.0426832	0.00363802	0.0146702	-0.0829371	0.055228	-0.0626004	0.0156405	-0.0176733	0.0259827	0.018538	0.000251658	-0.00331719	0.0197836	0.0489044	0.0117291	0.00418256	-0.00307494
208	81	571	235	215	1454	230	7	362	21	1	1	3.84785	962	75		0.7179	0.5237	0.9292	0.4863	0.4167	0.9313	0.4391	0.5191	231.493	34	0	2581		5	407808	19.4281	0.0240902	0.0505565	-0.000196382	0.00799791	-0.0842367	0.0496621	-0.0513399	0.0176164	-0.0226643	0.0184312	0.0195468	0.00255573	0.0018858	0.00228997	-0.0024222	0.0230534	-0.0244326	-0.0328852
209	81	574	230	211	1481	232	7	366	4	1	2	4.58418	814	841		0.6431	0	0.7053	0.5004	0.3214	0.803	0.5287	0.5191	231.493	21	0	1972		3	1223418	45.2019	0.0209738	0.0441962	0.00346852	0.014729	-0.0822389	0.054006	-0.0628639	0.0173757	-0.0190768	0.0269177	0.0205991	0.000132128	-0.00405987	0.0180301	0.0423154	0.00933954	0.00288588	0.00493796
210	81	573	236	216	1329	223	5	311	726	2	2	3.03805	708	316		0.6431	0	0.7053	0.5004	0.3214	0.803	0.5287	0.5191	231.493	40	0	2116		134	1223418	24.2545	0.023107	0.0482028	0.000901615	0.00992408	-0.0840462	0.0515589	-0.0559309	0.0172649	-0.0226975	0.0215485	0.0210091	0.00288244	0.00224958	0.00654502	0.00894325	0.0277802	-0.0194819	-0.0205516
211	81	574	230	212	1314	213	6	315	94	17	3	2.20766	689	622		0.6431	0	0.7053	0.5004	0.3214	0.803	0.5287	0.5191	231.493	34	0	2319		14	13048864	53.7495	0.0201639	0.0419025	0.0042398	0.0159078	-0.0816781	0.0550692	-0.0641616	0.016029	-0.0171045	0.0278112	0.0194911	0.000627433	-0.00260425	0.0194522	0.0468881	0.0167653	0.00884627	0.0119227
212	81	573	233	213	1547	235	7	394	10	2	2	5.41677	997	130		0.6431	0	0.7053	0.5004	0.3214	0.803	0.5287	0.5191	231.493	34	0	2473		110	1223418	31.9878	0.0220504	0.046407	0.00227329	0.0126178	-0.0829012	0.0526665	-0.0605043	0.0179253	-0.0217849	0.0254103	0.0223822	0.0018708	-0.000436385	0.0121281	0.0240395	0.0217634	-0.00893042	-0.00141065
213	81	573	233	213	1388	232	6	326	5	2	2	3.36277	2218	224		0.6431	0	0.7053	0.5004	0.3214	0.803	0.5287	0.5191	231.493	21	0	1205		87	1223418	38.4491	0.02181	0.0461985	0.00262705	0.0133674	-0.0825161	0.052733	-0.0613574	0.0183859	-0.0212592	0.0262073	0.0223695	0.00111645	-0.0022371	0.0137887	0.0286015	0.0164405	-0.00613983	0.00268568
214	81	574	231	211	1396	254	5	309	14	3	2	2.62648	893	32		0.6431	0	0.7053	0.5004	0.3214	0.803	0.5287	0.5191	231.493	34	0	2659		6	2039020	36.7251	0.0218123	0.0462053	0.00262458	0.0133634	-0.0825204	0.052731	-0.061351	0.0183891	-0.0212607	0.0262054	0.0223712	0.00111571	-0.00224016	0.0137885	0.028596	0.0164326	-0.00614773	0.00268165
215	81	575	227	208	1283	212	6	303	1	1	1	6.29292	1230	56		0.6431	0	0.7053	0.5004	0.3214	0.803	0.5287	0.5191	231.493	26	0	2357		3	407808	54.9589	0.0201625	0.0418979	0.00424098	0.0159094	-0.0816711	0.0550672	-0.0641615	0.0160261	-0.0171034	0.0278098	0.0194888	0.000628039	-0.0026016	0.0194478	0.0468796	0.0167685	0.00884592	0.011921
216	81	571	237	216	1385	220	6	342	5	1	1	6.534	1572	17		0.7179	0.5237	0.9292	0.4863	0.4167	0.9313	0.4391	0.5191	231.493	32	0	161		164	407808	11.9671	0.0251705	0.0516068	-0.00181423	0.00448435	-0.0848054	0.0483984	-0.0452191	0.0156254	-0.023006	0.0125156	0.0162276	0.00388539	0.00577096	-0.00397901	-0.0176823	0.0277343	-0.0274299	-0.0321782
217	81	573	233	213	1321	225	6	306	100	18	3	2.6774	918	291		0.6431	0	0.7053	0.5004	0.3214	0.803	0.5287	0.5191	231.493	40	0	2419		86	14679828	40.175	0.0218074	0.0461906	0.00262941	0.0133709	-0.0825074	0.0527321	-0.0613596	0.0183812	-0.0212562	0.0262066	0.0223655	0.00111711	-0.00223362	0.0137857	0.0285992	0.0164456	-0.00613306	0.00268793
218	81	573	236	216	1358	232	5	311	25	3	2	2.77656	1747	477		0.7179	0.5237	0.9292	0.4863	0.4167	0.9313	0.4391	0.5191	231.493	40	0	884		138	2039020	23.4348	0.0233028	0.0486019	0.000633481	0.00937495	-0.0844411	0.0514226	-0.0547309	0.0172737	-0.022454	0.0202167	0.0198237	0.00238519	0.00123529	0.00643725	0.00906302	0.02311	-0.0212637	-0.0262219
219	81	576	227	207	1438	257	6	319	9	3	2	3.39158	637	159		0.6431	0	0.7053	0.5004	0.3214	0.803	0.5287	0.5191	61.895	40	499	2337		6	2039020	49.889	0.0205956	0.0426801	0.0036388	0.0146713	-0.0829321	0.0552262	-0.0625999	0.0156387	-0.0176722	0.0259818	0.0185364	0.000252085	-0.00331538	0.0197802	0.0488974	0.0117316	0.00418298	-0.00307341
220	81	573	233	214	1306	221	6	304	319	1	1	4.27983	1161	250		0.6431	0	0.7053	0.5004	0.3214	0.803	0.5287	0.5191	231.493	40	0	2238		67	815614	42.7522	0.0215767	0.0459374	0.00296405	0.0140769	-0.082031	0.05276	-0.0622111	0.0187432	-0.0207969	0.0270518	0.0225068	0.000585737	-0.00347629	0.0150609	0.0321865	0.0120916	-0.00244359	0.00798779
221	81	572	234	214	1518	236	7	384	21	1	1	3.84785	554	5		0.7179	0.5237	0.9292	0.4863	0.4167	0.9313	0.4391	0.5191	231.493	40	0	3023		6	407808	18.7712	0.0240915	0.0505601	-0.000197716	0.00799574	-0.0842401	0.049662	-0.0513375	0.017618	-0.0226657	0.0184302	0.0195479	0.00255573	0.0018852	0.00228929	-0.00242617	0.0230528	-0.0244383	-0.0328923
222	81	574	231	212	1484	270	6	325	4	1	1	4.43151	683	186		0.6431	0	0.7053	0.5004	0.3214	0.803	0.5287	0.5191	231.493	34	0	2693		8	407808	37.7784	0.021811	0.0462015	0.00262612	0.013366	-0.0825188	0.0527329	-0.0613559	0.0183874	-0.0212602	0.0262072	0.0223708	0.00111618	-0.00223839	0.0137894	0.0286012	0.0164381	-0.00614267	0.00268451
223	81	574	229	210	1512	231	8	380	10	2	2	4.88401	754	332		0.6431	0	0.7053	0.5004	0.3214	0.803	0.5287	0.5191	231.493	26	0	2549		17	1223418	55.3439	0.0201621	0.0418965	0.00424136	0.01591	-0.0816691	0.0550667	-0.0641617	0.0160253	-0.0171031	0.0278095	0.0194882	0.000628236	-0.00260077	0.0194466	0.0468772	0.0167697	0.00884591	0.0119206
224	80	557	234	219	1537	289	4	310	1	1	1	4.61114	2585	1		0.5819	0	0.8021	0.5826	0.5265	0.7471	0.4556	0.5191	17.6073	46	0	1043		4	407808	155.089	0.0193163	0.0174218	-0.00387346	-0.00834881	-0.003006	0.00186958	0.0248057	-0.0237311	0.0122904	-0.0312562	-0.0322775	-0.00225396	0.00412361	-0.0169145	-0.0143678	-0.0403649	-0.0603365	-0.169972
225	81	574	228	210	1341	212	7	325	8	9	3	3.45981	707	157		0.6431	0	0.7053	0.5004	0.3214	0.803	0.5287	0.5191	54.5158	34	0	2764		14	7340238	57.5919	0.0201594	0.0418878	0.00424356	0.015913	-0.0816564	0.0550631	-0.064162	0.0160201	-0.0171011	0.027807	0.0194839	0.000629364	-0.00259586	0.0194386	0.046862	0.0167759	0.00884542	0.0119177
226	81	572	235	215	1545	263	6	352	3	1	1	6.3148	2364	117		0.7179	0.5237	0.9292	0.4863	0.4167	0.9313	0.4391	0.5191	231.493	28	0	200		143	407808	20.8208	0.0239135	0.0498517	-0.000100913	0.00802246	-0.0847069	0.0504074	-0.0518768	0.0171945	-0.0227076	0.0180705	0.0190204	0.00250497	0.00190139	0.00296263	0.000211677	0.0226731	-0.0252751	-0.0367901
227	81	574	231	212	1279	211	6	304	124	5	2	2.60172	851	499		0.6431	0	0.7053	0.5004	0.3214	0.803	0.5287	0.5191	231.493	34	0	2291		27	3670200	50.2604	0.0205952	0.0426792	0.00363928	0.0146722	-0.0829318	0.055227	-0.0626022	0.0156385	-0.0176726	0.0259828	0.0185369	0.000252348	-0.00331469	0.0197804	0.0488984	0.0117344	0.00418418	-0.00307111
228	82	572	238	215	1397	250	6	310	2	23	3	3.679	1086	149		0.7179	0.5237	0.9292	0.4863	0.4167	0.9313	0.4391	0.5191	12.6356	46	0	2426		31	18349380	13.8602	0.0303772	0.0599227	-0.00875848	-0.00963594	-0.0797294	0.0357942	-0.0110551	0.00709649	-0.0182769	-0.0133142	-0.00212193	0.003461	0.00897744	-0.0278774	-0.0660374	-0.0412478	0.0284709	0.021319
229	82	566	241	217	1512	281	7	309	1	8	3	2.2359	851	107		0.6935	0.4602	0.9129	0.4862	0.3782	0.5856	0.4647	0.5191	11.53	26	0	2710		14	6116910	20.9955	0.0322963	0.0659133	-0.0101047	-0.0110864	-0.0716047	0.026089	0.000188465	0.0076851	-0.0136011	-0.0152241	-0.00440021	0.00626427	0.0139751	-0.0205747	-0.051293	-0.0122398	0.0486001	0.0413026
230	82	558	254	224	1334	239	9	297	58	10	3	2.40387	664	28		0.7262	0.3607	0.8801	0.5696	0.3423	0.5567	0.7797	0.5191	18.4522	46	0	2881		2921	7748010	1.01863	0.0472439	0.0630837	-0.0204019	-0.0297555	-0.0253274	-0.00501611	0.0142332	0.0107268	0.0197261	0.0416462	0.0277151	-0.00784462	-0.0270189	0.0353452	0.0762491	-0.0397032	-0.0500053	-0.101559
231	82	568	244	218	1358	266	6	258	71	13	3	3.5153	622	117		0.6935	0.4602	0.9129	0.4862	0.3782	0.5856	0.4647	0.5191	11.53	46	0	2888		1478	10194600	3.33219	0.0323054	0.065962	-0.0100956	-0.0110547	-0.0718086	0.0262324	-1.59e-05	0.00774983	-0.0136859	-0.0151111	-0.00429056	0.00627354	0.0139725	-0.0204952	-0.0511276	-0.0120924	0.0485158	0.041199
232	82	568	237	213	1521	270	8	331	14	12	3	3.10183	998	70		0.6935	0.4602	0.9129	0.4862	0.3782	0.5856	0.4647	0.5191	270.183	34	0	2567		24	5709130	58.3208	0.0307615	0.0612352	-0.00906104	-0.00996723	-0.0777059	0.0333906	-0.00809009	0.00688946	-0.0168312	-0.0131749	-0.0021828	0.00409173	0.0101832	-0.0281028	-0.0675188	-0.0382133	0.0342856	0.0257448
233	81	571	233	214	1359	223	6	321	114	24	3	4.17242	761	479		0.6431	0	0.7053	0.5004	0.3214	0.803	0.5287	0.5191	231.493	32	0	2373		35	17533938	22.6903	0.0203761	0.0422739	0.0039368	0.0152799	-0.0822339	0.0551036	-0.0633421	0.0158096	-0.0174047	0.0268696	0.0190099	0.000450036	-0.00293672	0.0196344	0.0479453	0.0143708	0.00643126	0.00444575
234	80	561	232	214	1737	290	6	400	2	1	1	3.88974	1427	148		0.6355	0	0.7779	0.5202	0.2796	0.7578	0.5644	0.5191	42.1738	46	0	2067		2	407808	47.3143	0.015409	0.0118799	0.00177729	0.00364184	-0.000738343	0.00691344	0.00112718	-0.0178575	0.0103623	-0.0101495	-0.017334	0.000223016	0.00679302	-0.0123487	-0.010895	-0.00941952	-0.0817073	-0.209418
235	81	570	232	214	1445	243	6	326	64	14	3	3.07075	575	173		0.6431	0	0.7053	0.5004	0.3214	0.803	0.5287	0.5191	231.493	43	323	2570		17	11010114	31.8908	0.02015	0.0418519	0.00424463	0.0159071	-0.0815558	0.0550022	-0.0640822	0.0159857	-0.0170637	0.0277566	0.0194317	0.000627289	-0.00258626	0.0193853	0.0467494	0.0167208	0.00887412	0.0119428
236	82	561	249	221	1402	243	8	300	72	12	3	3.35102	1668	173		0.7262	0.3607	0.8801	0.5696	0.3423	0.5567	0.7797	0.5191	15.0311	32	0	1828		14	9379078	3.36011	0.03876	0.0695263	-0.0156663	-0.0225931	-0.0522643	0.00928077	0.0223616	0.0149924	0.012035	-0.00481654	-0.00765	-0.0100956	-0.0211589	0.022277	0.0421083	0.0286472	0.00655212	0.109776
237	82	563	249	222	1364	268	6	248	97	19	3	3.48973	1014	28		0.7186	0.4071	0.8956	0.5115	0.3591	0.6192	0.5969	0.5191	16.8229	46	0	2632		2487	14679828	5.26579	0.0366405	0.0715603	-0.0138724	-0.018221	-0.0579879	0.0115328	0.0225451	0.010255	0.00122375	-0.0194418	-0.0146062	-0.00364162	-0.00545393	0.0058336	0.0119507	0.0300084	0.0204384	0.105078
238	82	570	236	213	1540	261	8	357	1	4	2	2.81965	1014	161		0.6935	0.4602	0.9129	0.4862	0.3782	0.5856	0.4647	0.5191	270.183	46	0	2466		21	2854614	59.7679	0.0307564	0.0612227	-0.00905601	-0.00995861	-0.0776932	0.0333902	-0.00810014	0.00688751	-0.0168269	-0.0131674	-0.00218224	0.00409069	0.0101814	-0.0280942	-0.0674954	-0.038197	0.0342797	0.025744
239	81	567	236	216	1661	289	6	359	4	1	1	3.48886	744	4		0.7179	0.5237	0.9292	0.4863	0.4167	0.9313	0.4391	0.5191	231.493	40	0	2905		2	407808	47.728	0.0142875	0.0111541	0.00349965	0.0074077	-0.000467756	0.00829228	-0.00491516	-0.0153592	0.0112708	-0.00458657	-0.0150796	-0.00249633	-0.000217914	-0.00457764	0.00860175	-0.0227375	-0.0803841	-0.214229
240	81	574	227	209	1321	211	6	317	28	5	3	2.92099	995	207		0.6431	0	0.7053	0.5004	0.3214	0.803	0.5287	0.5191	54.5158	34	0	2421		9	3670200	59.1228	0.0201576	0.0418819	0.00424507	0.0159151	-0.0816476	0.0550606	-0.064162	0.0160165	-0.0170997	0.0278053	0.019481	0.000630129	-0.0025925	0.0194332	0.0468515	0.0167801	0.00884507	0.0119158
241	82	567	239	215	1542	287	8	317	19	1	2	2.95427	1172	336		0.6935	0.4602	0.9129	0.4862	0.3782	0.5856	0.4647	0.5191	11.53	14	0	2156		14	2039020	23.1746	0.0322888	0.065895	-0.0100975	-0.0110743	-0.071594	0.0260942	0.000169123	0.00768274	-0.0135982	-0.0152128	-0.00439772	0.00626186	0.0139708	-0.0205686	-0.0512741	-0.0122343	0.0485864	0.0412953
242	82	567	241	217	1402	261	7	288	132	27	3	1.96231	1201	34		0.6935	0.4602	0.9129	0.4862	0.3782	0.5856	0.4647	0.5191	11.53	43	0	2410		39	21203364	27.4275	0.0322741	0.0658597	-0.0100834	-0.0110506	-0.0715744	0.0261051	0.0001309	0.00767822	-0.0135932	-0.0151913	-0.004393	0.00625729	0.013963	-0.0205589	-0.0512423	-0.012227	0.0485625	0.041283
243	82	569	240	215	1685	346	6	298	1	1	1	3.77931	592	0		0.6935	0.4602	0.9129	0.4862	0.3782	0.5856	0.4647	0.5191	11.53	46	0	3056		2	407808	8.03061	0.0318355	0.0642076	-0.0098285	-0.0109021	-0.0739908	0.0289587	-0.00341593	0.00783078	-0.0149062	-0.0138405	-0.00283547	0.00573105	0.0129084	-0.0242754	-0.0599361	-0.0241295	0.0458386	0.0379622
244	80	559	230	213	1795	294	6	424	2	1	1	3.51747	1008	40		0.6355	0	0.7779	0.5202	0.2796	0.7578	0.5644	0.5191	17.6073	40	0	2579		2	407808	60.6013	0.0142885	0.0111557	0.00349877	0.00740603	-0.000469091	0.00829235	-0.00491272	-0.0153609	0.0112716	-0.00458855	-0.0150816	-0.00249631	-0.000217226	-0.00457955	0.00860029	-0.022741	-0.0804131	-0.214307
245	81	563	233	199	1416	255	9	310	9	2	2	3.04618	491	370		0.61	0	0.6645	0.6193	0.433	0.6135	0.6658	0.5191	9.39	40	0	2792		7	1223418	37.5784	0.0183532	0.0339136	0.00382979	0.0145836	0.0311588	-0.0256561	0.0168114	-0.00418644	0.0307255	0.0179472	-0.00396344	-0.00115194	-0.00543383	0.0498737	0.119844	0.092801	-0.0149879	0.0130199
246	81	562	235	201	1228	257	6	229	2	4	2	3.73891	472	102		0.61	0	0.6645	0.6193	0.433	0.6135	0.6658	0.5191	9.39	25	0	3077		159	2854614	37.5351	0.0183533	0.0339138	0.00382973	0.0145836	0.0311589	-0.0256564	0.0168117	-0.00418638	0.0307257	0.0179474	-0.00396329	-0.00115194	-0.00543393	0.049874	0.119845	0.0928015	-0.0149881	0.0130199
247	82	569	241	210	1506	281	9	322	24	3	2	5.84046	966	93		0.7109	0.1409	0.734	0.574	0.3834	0.465	0.3509	0.5191	9	15	251	2327		5	2039020	5.19607	0.0328003	0.0669614	-0.00514672	0.00361072	0.0571348	-0.0584624	0.0365969	0.00564798	0.00723241	0.00272439	0.00342257	0.00556092	0.00828874	0.01123	0.0188969	0.0444946	0.0153088	0.00507065
248	82	568	245	214	1204	236	7	247	1	5	2	6.63083	1464	97		0.7109	0.1409	0.734	0.574	0.3834	0.465	0.3509	0.5191	9	20	0	2114		965	4077990	1.48693	0.0330356	0.0678007	-0.00515823	0.00378836	0.0564812	-0.058237	0.0363384	0.00514617	0.00926689	0.00654	0.00565756	0.00590749	0.00884839	0.00848357	0.0115902	0.0402433	0.0178188	0.00682643
249	83	568	249	219	1140	221	6	230	2	3	2	3.14444	750	22		0.7358	0.2539	0.7941	0.5518	0.4231	0.4283	0.3879	0.5191	13.1938	37	0	2854		7216	2039020	1.22698	0.035912	0.0748096	-0.00518779	0.00556995	0.0557909	-0.0568958	0.0266337	0.00412696	0.0168397	0.0304527	0.0205242	0.0082865	0.0143722	-0.0298213	-0.0787066	-0.0336606	0.0465981	0.0420405
250	83	567	249	219	1173	229	7	224	43	1	1	3.23146	0	6		0.7358	0.2539	0.7941	0.5518	0.4231	0.4283	0.3879	0.5191	13.1938	42	0	3309		1120	407808	1.33344	0.0370588	0.0750428	-0.005232	0.00564948	0.0600082	-0.0579723	0.0181809	0.0126229	0.00436398	0.0258114	0.0219454	0.00111723	0.0014628	-0.0372586	-0.0975966	-0.0564302	0.0376152	0.0657704
251	83	567	249	219	1301	237	8	263	28	5	3	3.26421	281	0		0.7358	0.2539	0.7941	0.5518	0.4231	0.4283	0.3879	0.5191	13.1938	46	0	3393		1130	3670200	2.44032	0.037059	0.0750431	-0.00523205	0.00564946	0.0600083	-0.0579723	0.01818	0.0126235	0.00436259	0.0258109	0.0219456	0.00111704	0.00146244	-0.0372598	-0.0975993	-0.0564336	0.0376147	0.0657702
252	82	564	251	222	1254	235	8	256	1	4	2	3.1274	1969	154		0.7851	0.2492	0.7944	0.5542	0.4214	0.5056	0.6651	0.5191	17.5855	62	0	1520		257	2854614	11.1107	0.0427164	0.0848609	-0.00801007	0.00235118	0.00975821	-0.0250333	-0.024783	0.0402136	-0.0237152	0.0344523	0.0403627	-0.00225496	-0.013739	-0.00320238	-0.0280133	-0.0337133	-0.0110621	0.062653
253	82	559	254	224	1167	215	8	256	15	4	2	1.34005	1133	1223		0.7262	0.3607	0.8801	0.5696	0.3423	0.5567	0.7797	0.5191	18.4522	59	5	1277		24827	2854614	2.48361	0.0482177	0.0676958	-0.0181174	-0.0223336	-0.0068504	-0.0157036	-0.00276028	0.0267993	-0.00938566	0.0302603	0.0319436	-0.00748937	-0.0273426	0.0319416	0.0635887	-0.0467951	-0.042869	-0.104053
254	82	559	253	223	1257	225	9	285	4	1	1	3.409	650	496		0.7262	0.3607	0.8801	0.5696	0.3423	0.5567	0.7797	0.5191	18.4522	46	0	2457		2	407808	2.69451	0.048403	0.0672456	-0.0183942	-0.0231117	-0.00657615	-0.0154118	-0.00316803	0.0257665	-0.0100491	0.0304888	0.0323966	-0.00705355	-0.0265702	0.0315135	0.0632114	-0.0473893	-0.0470232	-0.108281
255	81	567	229	213	1394	242	5	315	49	7	2	5.01361	536	57		0.6355	0	0.7779	0.5202	0.2796	0.7578	0.5644	0.5191	25.39	67	1364	1659		14	5301348	46.2496	0.0199334	0.041024	0.00434799	0.0158955	-0.0816092	0.055396	-0.0635205	0.0148788	-0.0163779	0.0266268	0.0178605	0.000731269	-0.00191143	0.0195041	0.0482375	0.0187408	0.0096928	0.00688505
256	82	554	252	220	1198	216	7	277	2	1	1	3.22595	193	19		0.6665	0	0.7003	0.6164	0.2351	0.5233	0.6357	0.5191	9.42625	32	0	3459		292	407808	30.2132	0.0489006	0.0267357	-0.0296544	-0.0559996	-0.0278577	-0.00167974	0.0387417	-0.0138895	-0.0162277	-0.0263988	-0.00387552	0.0122463	0.0266231	-0.0224686	-0.0622573	0.0734505	-0.0497662	-0.0655893
257	82	554	254	222	1160	215	7	261	1	1	1	1.73235	298	38		0.6665	0	0.7003	0.6164	0.2351	0.5233	0.6357	0.5191	9.42625	21	0	3330		293	407808	26.8712	0.0492868	0.0269432	-0.0297048	-0.0556322	-0.0307484	7.08e-06	0.0358269	-0.0110494	-0.0166838	-0.0247017	-0.00190427	0.0130586	0.0277125	-0.0217645	-0.0618523	0.0806778	-0.0549127	-0.0634654
258	82	552	255	222	1165	217	7	261	47	6	3	2.78947	324	0		0.7147	0.1941	0.7878	0.5699	0.3783	0.4162	0.4387	0.5247	9.42625	32	0	3361		507	4485778	1.60554	0.0493677	0.020435	-0.0306677	-0.0585075	-0.0203224	-0.00512511	0.041088	-0.0189536	-0.0176841	-0.0266636	-0.00220628	0.0164367	0.0367587	-0.0301943	-0.0813628	0.0860052	-0.0384725	-0.05426
259	82	553	254	221	1168	218	7	265	10	2	2	2.60793	180	0		0.7147	0.1941	0.7878	0.5699	0.3783	0.4162	0.4387	0.5247	9.42625	40	0	3510		516	1223418	3.4486	0.049762	0.0198835	-0.0308756	-0.0588097	-0.0213297	-0.00393949	0.0384891	-0.0179509	-0.0183711	-0.0248945	-3.71e-05	0.0173974	0.0386612	-0.0293125	-0.0791479	0.0899058	-0.0373707	-0.0505763
260	82	555	248	218	1649	297	9	375	1	1	1	1.66436	1372	744		0.6665	0	0.7003	0.6164	0.2351	0.5233	0.6357	0.5191	9.42625	26	0	1550		2	407808	15.6982	0.0399686	0.0444571	-0.0225064	-0.0422903	-0.0145077	-0.0121231	0.0597255	-0.000886307	0.0151515	-0.0445716	-0.0380856	-0.0146584	-0.0266928	-0.00435615	-0.00274197	-0.0738879	-0.025082	-0.0245948
261	82	555	251	221	1430	248	8	338	1	1	1	0.957762	724	270		0.6665	0	0.7003	0.6164	0.2351	0.5233	0.6357	0.5191	14.7309	40	0	2663		9	407808	10.8654	0.0418965	0.0437926	-0.023871	-0.0436687	-0.0235037	-0.00782499	0.0546565	0.000269293	0.00873555	-0.0414923	-0.0311859	-0.0114333	-0.0216144	-0.00188276	0.00214244	-0.0785925	-0.024004	-0.0700993
262	83	556	246	211	1564	287	12	345	2	2	2	2.95863	1052	26		0.7147	0.1941	0.7878	0.5699	0.3783	0.4162	0.4387	0.5247	10.985	28	0	2614		15	1223418	30.6413	0.043086	0.0267448	-0.0275516	-0.0536623	0.00167279	-0.0206982	0.0698654	-0.0198896	0.00535825	-0.0473495	-0.030921	-0.00529882	-0.00499098	-0.0135957	-0.0164028	-0.0754189	0.0290726	0.00619128
263	83	556	247	212	1493	273	11	333	1	1	1	2.79325	1097	104		0.7147	0.1941	0.7878	0.5699	0.3783	0.4162	0.4387	0.5247	10.985	28	0	2498		6	407808	28.4	0.0430986	0.0267488	-0.0275643	-0.0536866	0.00167412	-0.0207089	0.0698893	-0.019893	0.00535359	-0.0473576	-0.0309195	-0.00529705	-0.00498836	-0.0135915	-0.0163934	-0.0754176	0.0290888	0.00619226
264	83	553	254	219	1141	212	7	257	5	4	2	2.33345	672	13		0.6241	0	0.5915	0.5343	0.2441	0.5385	0.3144	0.5247	11.6825	29	0	3011		54	2854614	27.8251	0.049119	0.00971897	-0.0314609	-0.0626292	-0.00138994	-0.014602	0.0477715	-0.0204252	-0.0109158	-0.027719	-0.00318853	0.0194067	0.0426964	-0.0247276	-0.069032	0.0718682	0.000211528	0.0380279
265	81	565	236	202	1262	243	9	265	85	9	3	4.51469	1231	75		0.7252	0.1554	0.6986	0.5835	0.3984	0.5324	0.6201	0.5191	9.31333	40	0	2380		18	7748010	39.8249	0.0302428	0.0579535	-0.0063452	-0.00191988	0.0505301	-0.0538496	0.0472817	0.0043811	-0.00288108	-0.0364916	-0.0248461	0.00192952	0.00395543	0.037226	0.0916455	0.09191	-0.00918806	-0.00296404
266	82	567	233	200	1340	256	9	284	37	8	3	4.61564	2186	229		0.7252	0.1554	0.6986	0.5835	0.3984	0.5324	0.6201	0.5191	9.31333	42	436	810		18	6116910	43.8541	0.0299817	0.0570333	-0.00676048	-0.00331355	0.0466628	-0.0517122	0.0510758	0.0011315	0.00357756	-0.0341164	-0.0259327	0.00175404	0.00384935	0.0384137	0.0953973	0.0944176	-0.0102111	-0.00171853
267	82	566	234	201	1327	254	9	281	40	9	3	4.55207	2362	151		0.7252	0.1554	0.6986	0.5835	0.3984	0.5324	0.6201	0.5191	9.31333	42	329	825		18	6524688	42.8482	0.0300681	0.0573416	-0.00662185	-0.00284794	0.0479631	-0.0524372	0.0498312	0.00221569	0.00142657	-0.0349416	-0.0256065	0.00181585	0.00389316	0.0381401	0.0944576	0.0939102	-0.0099237	-0.00214777
268	82	566	235	201	1313	251	9	277	43	9	3	3.83646	2595	18		0.7252	0.1554	0.6986	0.5835	0.3984	0.5324	0.6201	0.5191	9.31333	42	92	972		18	7748010	41.7437	0.0301542	0.0576462	-0.00648263	-0.0023821	0.0492514	-0.0531476	0.0485627	0.00329923	-0.000727619	-0.0357322	-0.0252432	0.00187424	0.00392841	0.037741	0.0931995	0.0930668	-0.00958233	-0.00256458
269	81	565	236	202	1262	243	9	265	85	9	3	4.51469	1209	71		0.7252	0.1554	0.6986	0.5835	0.3984	0.5324	0.6201	0.5191	9.31333	40	0	2409		18	8155780	39.8446	0.0302427	0.0579533	-0.00634514	-0.00191979	0.0505299	-0.0538494	0.0472815	0.00438104	-0.00288097	-0.0364914	-0.024846	0.00192951	0.00395542	0.037226	0.0916455	0.09191	-0.00918806	-0.00296399
270	82	565	238	205	1388	271	10	279	4	1	1	3.87068	815	65		0.7252	0.1554	0.6986	0.5835	0.3984	0.5324	0.6201	0.5191	13.9233	40	0	2792		50	407808	25.1444	0.0317606	0.0635794	-0.00622102	-5.29e-05	0.0501321	-0.0548126	0.0418153	0.00799598	-0.00624921	-0.0293912	-0.0168891	0.00403658	0.00745443	0.025201	0.0584139	0.0736884	0.0127575	0.0122896
271	82	502	243	191	1535	182	40	499	45	8	3	3.25707	258	0		0.679	0.7635	0.6025	0.8343	0.4843	0.742	0.7025	0.5191	7.9775	31	0	3498		132	6116910	21.5566	-0.0241363	-0.000906226	0.0601218	-0.0323527	-0.0299412	-0.0615659	-0.0411816	-0.0186432	0.0272272	-0.0205324	-0.00374191	-0.0612165	0.0200951	-0.051252	0.0176623	0.00350675	0.00917865	-0.0247694
272	82	502	235	183	1683	200	46	536	6	1	1	3.56125	157	0		0.6829	0	0.6993	0.7781	0.3563	0.8382	0.5998	0.6033	0	46	0	3600		7	407808	47.7295	-0.0220068	-0.000730258	0.0550246	-0.0290166	-0.0286683	-0.0600282	-0.0431818	-0.0192697	0.0276527	-0.0180016	-0.00867131	-0.0955317	0.0303966	-0.0249334	0.00517969	0.00449618	0.0168231	-0.0210385
273	82	500	236	184	1642	194	43	525	28	2	2	3.20338	73	0		0.5888	0.4324	0.6241	0.6729	0.3586	0.6719	0.4272	0	0	18	0	3701		7	1223418	44.432	-0.0223875	-0.00077862	0.0565538	-0.0298	-0.0286331	-0.0595833	-0.0418444	-0.0186219	0.0268814	-0.0180402	-0.00739893	-0.0845802	0.0252956	-0.031098	0.00767798	0.00454488	0.0142952	-0.022959
274	82	496	249	187	1515	179	38	509	38	8	3	2.99087	109	0		0.6459	0.7406	0.734	0.61	0.5056	0.847	0.3641	0	7.9775	23	0	3663		37	5301348	29.5028	-0.0242544	-0.000913953	0.0606746	-0.0326863	-0.0303557	-0.062467	-0.0419656	-0.0190417	0.027814	-0.0209153	-0.00402325	-0.0643375	0.0210731	-0.0512861	0.0175082	0.00367512	0.00956649	-0.0245022
275	81	497	251	190	1667	199	41	555	8	1	1	2.52501	154	0		0.6021	0.7623	0.6864	0.5511	0.4307	0.6126	0.2142	0.5191	6.62	17	0	3614		2	407808	24.1226	-0.0246958	-0.00093775	0.0604775	-0.0329427	-0.0305887	-0.0628945	-0.0420328	-0.0191442	0.0280096	-0.021477	-0.00342022	-0.0621549	0.0196359	-0.0534371	0.0180691	0.00432073	0.0106144	-0.0259178
276	81	503	257	185	1299	158	30	438	4	1	1	2.44872	88	0		0.6763	0.6808	0.6666	0.8046	0.4889	0.7115	0.5086	0.5191	6.62	32	0	3685		1410	407808	4.26715	-0.0307396	-0.00140474	0.0526826	-0.0337539	-0.0316985	-0.0652296	-0.0431927	-0.0223425	0.0307512	-0.0309119	0.00990898	0.0061321	-0.0348886	-0.0650829	0.0122101	0.0213591	0.0349074	-0.0242993
277	81	500	249	198	1384	176	39	450	3	4	2	2.12372	55	0		0.7088	0.6993	0.6871	0.7292	0.4847	0.7139	0.458	0.5191	7.11167	62	27	3707		2265	2854614	11.0962	-0.0459578	-0.00159158	0.0337016	-0.0293913	-0.0207182	-0.0374388	-0.00683739	0.00120865	0.00152674	-0.00269813	0.00425431	0.0499523	0.0108489	0.0817423	-0.0240935	-0.0187782	-0.00780203	0.00594295
278	82	505	246	196	1437	171	34	481	66	14	3	2.06141	372	0		0.6763	0.6808	0.6666	0.8046	0.4889	0.7115	0.5086	0.5191	7.9775	17	0	3400		17	11010114	26.56	-0.0254463	-0.000939763	0.059207	-0.0329034	-0.030851	-0.0634316	-0.0423288	-0.0194731	0.0287718	-0.0230464	-0.00197003	-0.0547004	0.013531	-0.0577498	0.0185962	0.00569367	0.0154787	-0.0310982
279	82	509	250	192	1450	176	34	508	8	1	1	3.33541	272	0		0.6763	0.6808	0.6666	0.8046	0.4889	0.7115	0.5086	0.5191	23.1143	48	1750	1742		5	407808	33.7379	-0.0256851	-0.000939189	0.0587398	-0.0328582	-0.0309035	-0.0635373	-0.0423715	-0.0195504	0.0289716	-0.0235142	-0.00148095	-0.0519725	0.0114247	-0.0588817	0.0186784	0.00611137	0.0169301	-0.0324239
280	81	496	251	199	1397	176	45	459	8	2	2	2.5193	14	0		0.78	0.5466	0.8485	0.6523	0.4389	0.4062	0.5645	0	10.8167	31	0	3763		8	1223418	18.2129	-0.049517	-0.00193082	0.0233258	-0.0261173	-0.0162639	-0.0283014	-0.000699358	0.0028571	-0.00396311	0.00214362	0.00246324	0.007282	0.0153815	0.106583	-0.0457162	0.000859041	0.0167828	-0.0214107
281	81	494	254	202	1453	180	49	477	6	4	2	0.929064	274	16		0.78	0.5466	0.8485	0.6523	0.4389	0.4062	0.5645	0	21.9109	34	0	3192		2426	2854614	0.903767	-0.0502409	-0.00208395	0.0235466	-0.025577	-0.0134487	-0.0222082	0.00340948	0.00431149	-0.00680865	0.00482169	0.00155832	-0.00530268	0.00558742	0.093262	-0.0448473	0.0077805	0.01021	-0.0205206
282	81	497	258	198	1602	199	49	537	44	11	3	2.76609	116	0		0.7088	0.6993	0.6871	0.7292	0.4847	0.7139	0.458	0.5191	10.8167	25	0	3666		14	8155780	6.70613	-0.0471898	-0.00155457	0.031894	-0.0283878	-0.0189036	-0.0331955	-0.00301032	0.00311813	-0.000436424	-0.00117345	0.00333772	0.0365374	0.0165612	0.0961969	-0.0323032	-0.0153708	0.00316323	-0.00700568
283	81	495	256	195	1558	192	43	530	24	5	2	3.13638	51	0		0.7088	0.6993	0.6871	0.7292	0.4847	0.7139	0.458	0.5191	7.11167	26	0	3733		16	3670200	11.9485	-0.0366593	-0.00175657	0.0391754	-0.0320441	-0.0307049	-0.0633186	-0.040573	-0.0227196	0.0284365	-0.0338367	0.0210871	0.0770892	-0.0723235	-0.0378044	0.00796757	0.0130655	0.0210464	-0.00109897
284	81	503	258	199	1199	145	28	411	7	3	2	2.33303	946	14		0.6763	0.6808	0.6666	0.8046	0.4889	0.7115	0.5086	0.5191	6.62	29	0	2807		208	2039020	3.99071	-0.0293352	-0.000922939	0.0530311	-0.0325541	-0.0322318	-0.0664531	-0.0448051	-0.021659	0.0329445	-0.0306084	0.00536458	-0.0132822	-0.030375	-0.065433	0.0119349	0.0176054	0.0397046	-0.0339005
285	81	505	256	184	1428	171	34	470	16	1	2	2.93401	1228	0		0.6763	0.6808	0.6666	0.8046	0.4889	0.7115	0.5086	0.5191	6.62	10	0	2539		24	2446818	22.4375	-0.0301666	-0.000928972	0.0525123	-0.0326184	-0.0320166	-0.0657404	-0.0436568	-0.0212887	0.0328224	-0.0316579	0.00714443	-0.00274806	-0.0340436	-0.0665955	0.0125752	0.0175659	0.0412038	-0.0336924
286	81	498	258	199	1528	187	39	517	2	1	1	1.21258	52	0		0.6021	0.7623	0.6864	0.5511	0.4307	0.6126	0.2142	0.5191	6.62	39	0	3727		1813	407808	2.02352	-0.0359753	-0.00135657	0.0406504	-0.031515	-0.0310888	-0.0636699	-0.0402625	-0.0212207	0.03046	-0.0352283	0.0187612	0.0700303	-0.0687034	-0.0468164	0.00534402	0.0174018	0.0268241	-0.0135243
287	82	507	232	169	1782	218	50	571	15	1	1	3.52567	1164	273		0.6829	0	0.6993	0.7781	0.3563	0.8382	0.5998	0.6033	0	29	0	2332		2	407808	55.2487	-0.0211013	-0.000662286	0.0536477	-0.0279134	-0.0284152	-0.0599991	-0.044693	-0.0200937	0.0285531	-0.0180036	-0.00984867	-0.107232	0.030658	-0.0156389	-0.000434453	0.0068741	0.0229431	-0.0208206
288	82	512	235	173	1549	190	43	521	1	1	1	1.70291	333	52		0.679	0.7635	0.6025	0.8343	0.4843	0.742	0.7025	0.5191	9.32333	28	0	3395		5	407808	77.3089	-0.0208861	-0.000639322	0.053034	-0.0275654	-0.0284443	-0.0602363	-0.0453406	-0.0204019	0.0288966	-0.0179819	-0.0103079	-0.11013	0.0323527	-0.0159642	7.25e-05	0.00655101	0.0216994	-0.0159239
289	82	505	243	192	1332	159	33	454	77	11	3	3.12641	366	0		0.679	0.7635	0.6025	0.8343	0.4843	0.742	0.7025	0.5191	7.9775	17	0	3394		222	8563548	32.5507	-0.0242879	-0.000917226	0.0607081	-0.0327283	-0.0303792	-0.062506	-0.0419555	-0.0190302	0.0278042	-0.0209156	-0.00401593	-0.0643655	0.0211121	-0.0512851	0.017516	0.00366835	0.00953262	-0.0244849
290	82	509	250	188	1536	183	38	534	29	1	1	1.92943	432	0		0.679	0.7635	0.6025	0.8343	0.4843	0.742	0.7025	0.5191	16.968	10	0	3308		2	407808	57.4871	-0.024356	-0.00092411	0.0607416	-0.0327979	-0.0303991	-0.0625215	-0.0418666	-0.0189682	0.027728	-0.0208763	-0.00397585	-0.0641295	0.0211028	-0.0512014	0.0175223	0.00363044	0.00936006	-0.0243436
291	81	507	252	181	1392	165	32	467	13	1	1	2.32118	31	0		0.6763	0.6808	0.6666	0.8046	0.4889	0.7115	0.5086	0.5191	6.62	32	0	3756		8	407808	19.5438	-0.0279485	-0.000931936	0.0558379	-0.0328837	-0.0319603	-0.065897	-0.0445718	-0.021232	0.031843	-0.02799	0.00251447	-0.0298921	-0.0180401	-0.0606633	0.0119812	0.0155233	0.0323348	-0.0277927
292	81	503	258	199	1242	157	28	439	2	1	1	2.80193	231	0		0.6763	0.6808	0.6666	0.8046	0.4889	0.7115	0.5086	0.5191	6.62	35	9	3542		132	407808	9.16985	-0.0306269	-0.00139547	0.0517388	-0.0334945	-0.0319683	-0.0660312	-0.0442852	-0.0228761	0.031352	-0.0312148	0.00971328	0.00439165	-0.0372277	-0.0650796	0.0112536	0.0222015	0.0360894	-0.0263529
293	82	509	235	184	1498	184	43	488	57	9	3	3.75584	1414	679		0.6829	0	0.6993	0.7781	0.3563	0.8382	0.5998	0.6033	11.5067	34	0	1677		17	6932464	78.7287	-0.0208774	-0.000638457	0.0530262	-0.0275545	-0.0284374	-0.060224	-0.0453408	-0.020404	0.0288979	-0.0179819	-0.0103077	-0.110102	0.0323373	-0.0159745	7.59e-05	0.00655147	0.0217037	-0.0159294
294	82	507	239	179	1725	209	48	582	2	1	1	2.66722	225	8		0.6829	0	0.6993	0.7781	0.3563	0.8382	0.5998	0.6033	0	43	0	1854		2	407808	55.2814	-0.0211011	-0.000662266	0.0536476	-0.0279132	-0.0284151	-0.0599988	-0.044693	-0.0200937	0.0285532	-0.0180036	-0.00984867	-0.107231	0.0306576	-0.0156391	-0.000434369	0.00687411	0.0229432	-0.0208207
295	82	497	235	182	1737	208	44	558	1	1	1	3.01594	28	0		0.5888	0.4324	0.6241	0.6729	0.3586	0.6719	0.4272	0	11.5067	31	0	1507		2	407808	44.9118	-0.0223846	-0.000778324	0.0565512	-0.0297964	-0.0286311	-0.0595802	-0.0418456	-0.0186231	0.0268826	-0.0180406	-0.00739945	-0.0845774	0.0252924	-0.0311001	0.00767813	0.00454552	0.0142986	-0.0229609
296	82	496	233	181	1853	222	47	600	8	1	1	2.95868	169	0		0.5888	0.4324	0.6241	0.6729	0.3586	0.6719	0.4272	0	11.5067	71	603	1382		2	407808	50.2119	-0.0213794	-0.000673993	0.053608	-0.0281002	-0.0285661	-0.0602396	-0.0445659	-0.0199669	0.028438	-0.0179227	-0.00991618	-0.106779	0.0332047	-0.0172355	0.00118755	0.00560923	0.0209314	-0.0197319
297	82	497	240	187	1561	186	40	494	134	15	3	2.23864	321	0		0.6459	0.7406	0.734	0.61	0.5056	0.847	0.3641	0	7.9775	43	2111	1324		23	11417868	30.1475	-0.0242504	-0.000913562	0.0606705	-0.0326812	-0.0303528	-0.0624621	-0.0419666	-0.019043	0.027815	-0.0209152	-0.00402419	-0.0643345	0.0210686	-0.051285	0.0175068	0.00367593	0.00957068	-0.0245036
298	82	498	252	191	1470	177	36	501	40	8	2	2.47433	233	0		0.6459	0.7406	0.734	0.61	0.5056	0.847	0.3641	0	7.9775	28	0	3559		66	6116910	14.8384	-0.0243435	-0.000922655	0.0607658	-0.0327991	-0.0304193	-0.062573	-0.0419401	-0.0190118	0.0277894	-0.0209181	-0.00400241	-0.0644023	0.0211748	-0.051308	0.0175398	0.00365628	0.00947087	-0.0244708
299	81	502	258	199	1273	158	31	434	27	2	2	3.01393	923	0		0.6763	0.6808	0.6666	0.8046	0.4889	0.7115	0.5086	0.5191	6.62	29	0	2874		6	1223418	7.11676	-0.0326073	-0.00139247	0.0485182	-0.0330348	-0.0315497	-0.0648164	-0.0422621	-0.0220311	0.0307791	-0.0326338	0.0131449	0.0288532	-0.0472966	-0.0600924	0.01011	0.0204218	0.0331683	-0.021468
300	81	494	255	194	1661	204	51	553	14	3	2	2.62456	1313	0		0.7088	0.6993	0.6871	0.7292	0.4847	0.7139	0.458	0.5191	7.11167	35	0	2485		8	2039020	41.0011	-0.0471664	-0.00155249	0.0316867	-0.028264	-0.0187409	-0.0328421	-0.00270279	0.00329002	-0.000696056	-0.000938272	0.00334985	0.0371374	0.0164848	0.0969475	-0.0325148	-0.0154783	0.0028096	-0.00656533
301	81	494	249	197	1396	173	44	456	77	17	3	2.87379	69	0		0.7088	0.6993	0.6871	0.7292	0.4847	0.7139	0.458	0.5191	8.76	37	0	3550		36	12233370	32.8053	-0.0485616	-0.00150008	0.0266813	-0.0264529	-0.0174557	-0.0302912	-0.00134877	0.00382279	-0.00146891	8.47e-05	0.00203446	0.0205991	0.0188176	0.0988257	-0.0358512	-0.0110082	0.0114132	-0.0160886
302	81	495	257	196	1472	180	44	512	20	4	2	2.2921	284	0		0.7088	0.6993	0.6871	0.7292	0.4847	0.7139	0.458	0.5191	7.11167	29	0	3500		28	2854614	10.0074	-0.0397462	-0.00176294	0.047802	-0.0343836	-0.0263542	-0.0503933	-0.0199983	-0.0075147	0.0116738	-0.0147416	0.0123181	0.0964518	-0.0236716	-0.0024094	0.0105645	-0.0153743	-0.0253299	0.0424958
303	81	494	256	195	1474	180	44	516	19	3	2	2.89119	271	0		0.7088	0.6993	0.6871	0.7292	0.4847	0.7139	0.458	0.5191	7.11167	37	0	3509		8	2039020	15.9255	-0.0386908	-0.00176667	0.0462091	-0.0339565	-0.0276201	-0.054058	-0.0257267	-0.0117956	0.0164457	-0.0202688	0.0149254	0.0923351	-0.0368657	-0.0153147	0.0114394	-0.00770028	-0.0130153	0.0316074
304	81	497	260	200	1324	165	34	455	98	16	3	1.96656	274	0		0.7088	0.6993	0.6871	0.7292	0.4847	0.7139	0.458	0.5191	6.62	20	0	3521		82	12233370	5.57589	-0.0359672	-0.001356	0.0406449	-0.0315064	-0.0310808	-0.0636541	-0.0402545	-0.0212162	0.0304523	-0.0352179	0.0187569	0.0700349	-0.0686969	-0.0467916	0.00533849	0.0173957	0.0268113	-0.0135076
305	82	508	242	191	1452	175	35	485	101	17	3	1.64575	835	0		0.679	0.7635	0.6025	0.8343	0.4843	0.742	0.7025	0.5191	7.9775	10	0	2791		21	13864350	46.3655	-0.0246526	-0.000933662	0.0604215	-0.0328827	-0.0305478	-0.0628201	-0.0420199	-0.0191443	0.0280004	-0.0214603	-0.00342122	-0.0620154	0.0195524	-0.0533868	0.0180463	0.00432063	0.0106224	-0.0258858
306	82	510	251	191	1423	169	34	505	3	6	3	2.93796	206	0		0.679	0.7635	0.6025	0.8343	0.4843	0.742	0.7025	0.5191	16.968	26	0	3571		16	4485778	48.699	-0.024639	-0.000932352	0.0604076	-0.0328656	-0.0305379	-0.0628033	-0.0420228	-0.0191482	0.0280033	-0.0214591	-0.0034242	-0.0620019	0.0195357	-0.0533802	0.0180406	0.00432291	0.010635	-0.0258876
307	81	499	253	193	1561	189	38	533	26	4	3	2.25406	219	0		0.6763	0.6808	0.6666	0.8046	0.4889	0.7115	0.5086	0.5191	7.9775	35	0	3549		928	2854614	7.05985	-0.0252011	-0.00093943	0.0596513	-0.032931	-0.0307831	-0.0632953	-0.0422697	-0.0193871	0.0285552	-0.022557	-0.00246406	-0.0573768	0.0156328	-0.0565137	0.0184871	0.0052562	0.0139345	-0.0295391
308	81	501	257	198	1476	179	34	505	82	19	3	3.10608	323	0		0.6763	0.6808	0.6666	0.8046	0.4889	0.7115	0.5086	0.5191	6.62	35	0	3479		1294	15087564	3.86651	-0.0295768	-0.00092214	0.0525524	-0.0325001	-0.0322691	-0.0665248	-0.0448102	-0.0217075	0.0330938	-0.0310116	0.00584004	-0.0104363	-0.0323799	-0.0660191	0.0118922	0.0178871	0.0407	-0.0346834
309	81	503	255	183	1414	172	33	476	4	1	1	1.55156	155	0		0.6763	0.6808	0.6666	0.8046	0.4889	0.7115	0.5086	0.5191	6.62	39	790	2827		2	407808	13.0654	-0.0312147	-0.00140266	0.0516401	-0.033583	-0.0316679	-0.0651383	-0.042963	-0.0222721	0.030771	-0.0313774	0.0107563	0.0119589	-0.0381714	-0.064099	0.0117239	0.0212436	0.0347352	-0.0237507
310	81	506	254	182	1467	176	35	487	4	1	1	1.50711	545	0		0.6763	0.6808	0.6666	0.8046	0.4889	0.7115	0.5086	0.5191	6.62	10	0	3226		3	407808	24.6183	-0.0298255	-0.00092189	0.0520312	-0.0324298	-0.0322741	-0.0665214	-0.0447295	-0.021704	0.0331645	-0.0313468	0.00633117	-0.00732627	-0.0344187	-0.0662873	0.0117754	0.0181038	0.041412	-0.0350875
311	81	495	252	200	1467	185	48	470	52	9	3	2.70025	227	0		0.78	0.5466	0.8485	0.6523	0.4389	0.4062	0.5645	0	21.9109	35	0	3561		13	7340238	13.2923	-0.0497997	-0.00190829	0.0241494	-0.0257871	-0.0148592	-0.0249637	0.00214256	0.00417814	-0.00533452	0.00325445	0.00194809	0.00273623	0.0137288	0.100865	-0.0458186	0.00502414	0.0206075	-0.0239034
312	82	499	247	186	1897	219	47	625	5	1	1	3.01539	458	0		0.6459	0.7406	0.734	0.61	0.5056	0.847	0.3641	0	7.9775	28	0	3343		3	407808	14.6124	-0.0243447	-0.00092278	0.0607666	-0.0328004	-0.0304198	-0.0625737	-0.041939	-0.019011	0.0277884	-0.0209177	-0.00400198	-0.0644011	0.0211756	-0.0513061	0.0175395	0.00365581	0.00946885	-0.0244688
313	82	508	242	191	1452	175	35	485	101	14	3	1.64575	783	0		0.679	0.7635	0.6025	0.8343	0.4843	0.742	0.7025	0.5191	7.9775	10	0	2847		21	11010114	46.8296	-0.0246499	-0.000933402	0.0604188	-0.0328793	-0.0305459	-0.0628168	-0.0420205	-0.0191451	0.028001	-0.0214601	-0.00342181	-0.0620127	0.0195491	-0.0533855	0.0180452	0.00432109	0.0106249	-0.0258862
314	82	510	246	188	1350	163	36	462	107	18	3	1.72649	416	0		0.679	0.7635	0.6025	0.8343	0.4843	0.742	0.7025	0.5191	16.968	21	0	3353		21	14679828	68.6369	-0.0218219	-0.000706931	0.0542675	-0.0286319	-0.0286835	-0.0602418	-0.0438279	-0.019578	0.0280126	-0.0179615	-0.00929207	-0.100802	0.0328708	-0.0220094	0.00401268	0.00447938	0.0179729	-0.019863
315	84	532	265	201	1345	187	30	483	103	24	3	1.20961	445	733		0.6423	0.5074	0.5773	0.5912	0.2137	0.4523	0.5511	0.5191	36.3333	28	0	2576		26	18757098	76.441	-0.0487525	0.0001735	-0.039611	0.00333285	-0.00418322	-0.00853142	-0.00456874	-0.00421667	0.00894037	-0.0158712	0.0125273	0.0584533	-0.0442667	-0.0224815	0.00194226	0.00760459	0.0217522	-0.0200626
316	84	533	264	201	1257	173	27	457	63	15	3	0.988876	310	207		0.6423	0.5074	0.5773	0.5912	0.2137	0.4523	0.5511	0.5191	36.3333	28	0	3241		1111	11417868	88.8786	-0.0484141	0.000195081	-0.0408781	0.00419847	-0.00312473	-0.0062741	-0.00272843	-0.00318727	0.00731534	-0.0143351	0.0126123	0.0629658	-0.0453314	-0.0157234	-0.000235978	0.00687822	0.0193394	-0.0149334
317	84	534	264	202	1223	164	27	444	21	7	2	1.15031	505	560		0.6533	0.5498	0.5591	0.6309	0.18	0.5716	0.745	0.5191	6.7025	34	0	2675		1005	4485778	95.9381	-0.048225	0.000206191	-0.0414707	0.0046343	-0.00257554	-0.00510073	-0.00176234	-0.00262833	0.0064202	-0.0134133	0.0124894	0.0641889	-0.0444238	-0.0122058	-0.000942081	0.00594214	0.0169406	-0.0126923
318	82	523	256	188	1422	188	36	534	63	13	3	2.23259	1208	319		0.6492	0.5163	0.501	0.577	0.2182	0.5504	0.728	0.5191	21.3575	34	0	2236		15	10194600	66.9684	-0.0406667	0.000876656	-0.0636073	0.0209067	0.011048	0.0208741	0.00847803	0.00272	-0.00380897	0.00453538	-0.00494453	-0.0548537	0.0060581	0.00458274	-0.00846753	0.0111668	0.0168731	-0.0166184
319	84	535	262	200	1221	168	26	440	59	12	3	1.65335	1270	530		0.7382	0.6795	0.8158	0.6285	0.7674	0.8695	0.2565	0.5191	36.3333	12	0	1950		16	9379078	81.776	-0.0484689	0.000192345	-0.040898	0.00417166	-0.00314345	-0.00630534	-0.00272179	-0.00318409	0.00731982	-0.0143597	0.0126374	0.0630476	-0.0453736	-0.0158383	-0.00018974	0.00688016	0.0193126	-0.0148999
320	84	534	261	199	1287	183	28	458	5	4	2	2.24317	769	199		0.6423	0.5074	0.5773	0.5912	0.2137	0.4523	0.5511	0.5191	36.3333	21	0	2780		34	2854614	64.8849	-0.0489568	0.000160766	-0.0389743	0.00287703	-0.00472812	-0.00968772	-0.00549109	-0.00473059	0.009754	-0.0166385	0.0124722	0.0560553	-0.0436056	-0.0258713	0.00306793	0.00793169	0.0227752	-0.0224391
321	83	521	252	185	1525	191	41	539	14	3	2	2.26035	951	569		0.7225	0.5475	0.6004	0.6056	0.2477	0.7133	0.7673	0.5191	23.1143	59	941	1272		8	2446818	59.7072	-0.0470144	0.000325033	-0.04703	0.0085193	0.00202103	0.00466055	0.00595432	0.00195958	-0.000677577	-0.005344	0.00967638	0.0624282	-0.0300888	0.015157	-0.00532805	-0.00342996	-0.00576206	0.00659884
322	83	522	256	189	1388	175	38	491	16	3	2	1.9671	548	0		0.7225	0.5475	0.6004	0.6056	0.2477	0.7133	0.7673	0.5191	19.522	21	0	3159		6	2039020	39.8077	-0.0451089	0.000504351	-0.052886	0.0125797	0.00507832	0.0103609	0.00810288	0.00375654	-0.00361419	0.000959622	0.0025159	0.0182384	-0.00652117	0.0360584	-0.0128031	-0.00562695	-0.00690667	0.004524
323	82	514	241	190	1430	190	33	481	55	12	2	2.96954	113	0		0.5175	0	0.6108	0.2733	0.1821	0.5597	0.2597	0.5191	19.725	28	0	3667		17	8971314	59.4777	-0.0528078	-0.00187317	0.00991761	-0.0197948	-0.00990077	-0.0156712	0.00468538	0.00363567	-0.0065947	0.00540254	-0.00160643	-0.0311509	0.0172324	0.0230629	-0.0151604	0.0108714	-0.00502426	0.0194823
324	82	506	258	186	1355	176	35	453	85	14	3	3.03652	427	0		0.5175	0	0.6108	0.2733	0.1821	0.5597	0.2597	0.5191	7.11167	34	0	3375		19	11010114	67.6455	-0.0471084	-0.00154873	0.0315057	-0.0281365	-0.018593	-0.0325305	-0.00246388	0.00341835	-0.000897716	-0.000752865	0.0033591	0.037621	0.0164017	0.0973831	-0.0326138	-0.0155605	0.00252863	-0.00625493
325	83	523	263	195	1370	170	33	496	3	1	1	2.11065	21	0		0.6375	0.4941	0.5726	0.5812	0.2155	0.4892	0.4452	0	6.52333	31	0	3749		119	407808	20.5873	-0.054134	-0.000987926	-0.00147949	-0.0137537	-0.00892939	-0.0138715	0.00377776	0.00329118	-0.0013461	0.000491869	-0.00378069	-0.0126156	0.0650372	-0.0294202	0.0266801	-0.01897	-0.0172887	0.00316011
326	83	521	261	192	1354	179	29	477	78	15	3	2.72467	66	0		0.6375	0.4941	0.5726	0.5812	0.2155	0.4892	0.4452	0	6.52333	34	0	3695		21	11825620	61.2088	-0.0537836	-0.00103691	0.00199306	-0.0151648	-0.00999867	-0.016137	0.00202129	0.00261057	-0.000660822	0.000584426	-0.00403632	-0.0168461	0.0516705	-0.016117	0.0159709	-0.0114781	-0.0123146	0.0194669
327	83	520	259	190	1407	181	28	537	1	3	2	2.57936	147	0		0.675	0.5026	0.6119	0.5864	0.2477	0.58	0.5754	0.5191	19.725	40	0	3621		11	2039020	17.4063	-0.0483582	0.000233174	-0.0431825	0.0054891	-0.00177651	-0.00344596	-0.000625776	-0.00206743	0.00551979	-0.0124727	0.0121955	0.0643254	-0.0421688	-0.0102537	-0.000704731	0.00465162	0.013457	-0.00979345
328	82	516	254	198	1301	152	35	454	120	19	3	3.11998	956	0		0.6492	0.5163	0.501	0.577	0.2182	0.5504	0.728	0.5191	16.968	18	0	2814		169	15087564	26.8729	-0.0407817	0.00088566	-0.0640609	0.0210923	0.0111385	0.021041	0.0084998	0.00268597	-0.0037574	0.00448251	-0.00498049	-0.0542656	0.00714518	0.00508586	-0.0082595	0.010461	0.0163286	-0.0177745
329	82	513	242	184	1673	201	46	589	2	1	1	1.39368	482	1060		0.679	0.7635	0.6025	0.8343	0.4843	0.742	0.7025	0.5191	9.32333	40	0	2237		4	407808	54.4891	-0.0320464	0.00193053	-0.069651	0.0312826	0.0152067	0.0268935	0.0010744	-0.00477767	0.00456537	-0.00194847	-0.0061014	-0.0197831	0.0261143	-0.127873	0.0580076	-0.00210074	-0.0320858	0.0436605
330	83	529	260	194	1488	199	36	563	5	2	2	2.09705	1390	313		0.6557	0.5432	0.5321	0.6167	0.1772	0.5963	0.7214	0.5191	21.3575	26	0	2057		41	1223418	10.6728	-0.0428347	0.000728519	-0.0602484	0.0176046	0.00842436	0.016203	0.00840473	0.00357948	-0.00413244	0.00405435	-0.00325993	-0.0363864	0.0094167	0.0449058	-0.0216052	0.00317553	0.0157261	-0.0206111
331	83	533	258	195	1429	193	32	543	14	4	2	1.7946	1344	660		0.6557	0.5432	0.5321	0.6167	0.1772	0.5963	0.7214	0.5191	7.57333	20	0	1729		601	2854614	25.99	-0.0406579	0.000878126	-0.0636248	0.020926	0.0110589	0.0208925	0.00847054	0.00271011	-0.00379882	0.00453147	-0.00495489	-0.054889	0.0060793	0.00429233	-0.00834464	0.0111763	0.0168093	-0.0164329
332	83	527	256	191	1272	164	32	460	13	2	2	1.15198	700	363		0.6557	0.5432	0.5321	0.6167	0.1772	0.5963	0.7214	0.5191	21.3575	20	0	2682		7	1223418	46.8603	-0.0417047	0.000812258	-0.0623409	0.0194508	0.0097899	0.0185923	0.00834012	0.00313346	-0.00395498	0.00444395	-0.00441926	-0.0485538	0.00924278	0.0267475	-0.0159702	0.00745225	0.0174959	-0.0186321
333	83	526	264	198	1319	167	33	497	1	39	3	1.43962	300	8		0.6533	0.5498	0.5591	0.6309	0.18	0.5716	0.745	0.5191	19.522	28	0	3434		57	30987708	6.72105	-0.0481851	0.000241156	-0.0437048	0.00588283	-0.00123961	-0.00229022	0.000356834	-0.001484	0.00457721	-0.0114545	0.0119631	0.0644844	-0.040904	-0.00685175	-0.00136105	0.00380324	0.0105666	-0.0065573
334	82	511	250	190	1584	192	39	571	21	4	2	2.32309	332	0		0.679	0.7635	0.6025	0.8343	0.4843	0.742	0.7025	0.5191	16.968	29	1411	2018		9	2854614	35.6126	-0.040753	0.00088699	-0.0640294	0.021096	0.0111379	0.0210362	0.0084826	0.00267617	-0.00374675	0.00447767	-0.00497997	-0.0542005	0.007125	0.00512005	-0.00827042	0.0104509	0.0163374	-0.0177874
335	82	512	250	180	1640	198	40	568	3	1	1	2.06219	527	0		0.6763	0.6808	0.6666	0.8046	0.4889	0.7115	0.5086	0.5191	23.1143	34	0	3254		2	407808	23.9003	-0.0452011	0.000510702	-0.0532317	0.0127164	0.0051457	0.0104862	0.00812557	0.0037364	-0.00358186	0.000925252	0.0024882	0.0186238	-0.00572326	0.0365258	-0.0126998	-0.00613535	-0.00726519	0.00361363
336	83	522	259	190	1558	197	32	587	15	2	2	2.6579	154	0		0.675	0.5026	0.6119	0.5864	0.2477	0.58	0.5754	0.5191	19.725	56	0	3613		69	1223418	14.427	-0.0487197	0.000207742	-0.0418809	0.00455372	-0.00291901	-0.00587633	-0.0025802	-0.00319222	0.00733633	-0.0143983	0.0125683	0.0626519	-0.0447176	-0.0173766	0.000587239	0.0067075	0.01889	-0.0147457
337	84	524	262	195	1401	190	29	558	4	7	3	2.37864	112	0		0.675	0.5026	0.6119	0.5864	0.2477	0.58	0.5754	0.5191	15.445	40	0	3649		10	5301348	18.3275	-0.0498709	-0.000357681	-0.034741	-0.000141033	-0.00604443	-0.0124962	-0.00764231	-0.00734682	0.0102125	-0.01805	0.0142164	0.0501717	-0.0348095	-0.0378527	0.00861908	0.0118137	0.0179083	-0.0192205
338	84	525	262	195	1536	193	34	570	12	2	2	2.6576	93	0		0.6375	0.4941	0.5726	0.5812	0.2155	0.4892	0.4452	0	9.04	15	0	3621		22	1223418	24.9685	-0.0531846	-0.000937203	-0.00900208	-0.0108236	-0.00756622	-0.0117533	0.00416322	0.00300606	-0.00242195	0.000185058	0.000309613	0.0198193	0.0441161	-0.0323544	0.0288362	-0.0194463	-0.0253974	0.0137932
339	83	518	260	190	1377	178	29	471	68	12	3	2.32515	5	0		0.675	0.5026	0.6119	0.5864	0.2477	0.58	0.5754	0.5191	19.725	54	0	3730		14	9379078	86.5913	-0.0515669	-0.00130672	0.0115406	-0.0202636	-0.0126748	-0.020659	0.00408115	0.00577022	-0.00421098	0.00264743	-0.000979122	-0.0139847	0.0362274	0.057291	-0.0187563	-0.00810608	0.0148166	-0.02286
340	82	518	260	190	1368	180	29	526	111	18	3	2.04515	272	0		0.675	0.5026	0.6119	0.5864	0.2477	0.58	0.5754	0.5191	19.725	28	0	3488		21	14679828	11.3586	-0.0478882	0.000264701	-0.045028	0.00680145	-0.000114267	0.000105199	0.00228512	-0.000364918	0.00275137	-0.00943489	0.0114058	0.0650481	-0.0372037	0.000946561	-0.00269167	0.00139931	0.00425853	-0.00149008
341	82	517	240	171	1727	216	48	626	72	14	3	3.15242	1127	488		0.6318	0.4878	0.5122	0.5267	0.2345	0.6488	0.6267	0.5191	9.32333	23	0	2143		29	10602358	74.3204	-0.0275659	0.00274391	-0.0713195	0.0359749	0.0144119	0.0241559	-0.00538909	-0.00934875	0.0105821	-0.0072365	-0.00539575	0.0272986	0.0683999	-0.106861	0.0649254	-0.0282032	-0.0418163	0.0082695
342	81	519	236	168	1848	236	52	660	4	1	1	2.33769	139	280		0.6318	0.4878	0.5122	0.5267	0.2345	0.6488	0.6267	0.5191	9.32333	40	0	3350		2	407808	86.6155	-0.0258234	0.00275684	-0.0684384	0.0355306	0.0141243	0.0234537	-0.00617407	-0.00955007	0.0110052	-0.00781187	-0.00409832	0.0383187	0.0594104	-0.0884522	0.0565637	-0.0286169	-0.0320009	-0.00695602
343	82	521	249	181	1651	209	43	603	3	1	1	2.12773	148	2486		0.6318	0.4878	0.5122	0.5267	0.2345	0.6488	0.6267	0.5191	14.4529	32	0	1131		6	407808	42.2763	-0.0330408	0.0018576	-0.0699168	0.0306552	0.0149668	0.0266209	0.00186407	-0.00407354	0.0037683	-0.00122497	-0.00631237	-0.0268817	0.024906	-0.118673	0.0523006	0.00102083	-0.025746	0.042814
344	82	528	246	181	1467	188	35	530	4	6	3	1.52972	277	1042		0.5407	0	0.484	0.6435	0.2335	0.6033	0.6073	0.5191	14.4529	32	0	2430		65	4485778	101.575	-0.0378922	0.00124395	-0.0668831	0.0248659	0.0126502	0.0232313	0.00600614	0.000117205	-0.000817632	0.00214554	-0.00584643	-0.0525152	0.0180334	-0.0482792	0.0175315	0.00565696	-0.000320526	0.0111444
345	82	524	254	188	1416	175	37	497	117	22	3	1.55586	622	217		0.6557	0.5432	0.5321	0.6167	0.1772	0.5963	0.7214	0.5191	21.3575	21	0	2927		27	17533938	74.9683	-0.0401589	0.000945107	-0.0642073	0.0216662	0.0114328	0.0215141	0.00817337	0.00225914	-0.00334518	0.00414702	-0.00513504	-0.0553724	0.00758234	-0.00505729	-0.00463094	0.0116809	0.0160594	-0.0132712
346	82	530	246	183	1390	178	32	502	29	3	2	1.1925	728	456		0.5407	0	0.484	0.6435	0.2335	0.6033	0.6073	0.5191	8.475	26	0	2550		6	2039020	84.4365	-0.0331303	0.00177218	-0.0675178	0.0290111	0.0139507	0.0248506	0.00222806	-0.00325742	0.00290026	-0.000504796	-0.00605545	-0.0325322	0.0202452	-0.10278	0.0428714	0.00514891	-0.0174139	0.0443873
347	82	537	250	190	1284	165	26	473	94	21	3	2.58324	968	282		0.5983	0.5399	0.4425	0.6076	0.1767	0.5679	0.6881	0.5191	8.475	18	0	2486		23	15903030	78.1044	-0.0348543	0.00137384	-0.0673896	0.0273387	0.0147332	0.0267497	0.00495703	-0.00142056	0.000664856	0.00103181	-0.00571992	-0.0483406	0.00220942	-0.0978677	0.0367005	0.0091378	-0.0143292	0.0406581
348	82	539	248	188	1416	191	26	539	5	1	1	1.04769	216	30		0.5983	0.5399	0.4425	0.6076	0.1767	0.5679	0.6881	0.5191	6.205	25	0	3050		2	1223418	82.4695	-0.034002	0.00151995	-0.0672843	0.027963	0.0144803	0.0260973	0.00395675	-0.00208359	0.00134606	0.000624329	-0.00578999	-0.043557	0.00615838	-0.097152	0.0367822	0.00927771	-0.0137426	0.0418987
349	83	542	250	193	1534	215	26	601	52	12	3	1.98212	538	128		0.5983	0.5399	0.4425	0.6076	0.1767	0.5679	0.6881	0.5191	6.205	23	0	3073		16	9379078	223.722	-0.0371054	0.000621863	-0.0502415	0.0148728	0.00746487	0.0142671	0.00824508	0.00467733	-0.00612236	0.00604837	-0.00174906	-0.0517525	-0.0229399	0.0884024	-0.0527246	0.0219625	0.0499379	-0.0454547
350	83	520	262	193	1472	190	30	566	2	1	1	0.560329	52	14		0.675	0.5026	0.6119	0.5864	0.2477	0.58	0.5754	0.5191	19.725	40	0	3631		2	407808	5.93431	-0.0487017	0.000211676	-0.0419685	0.004617	-0.00287964	-0.00580506	-0.00257304	-0.0031981	0.0073372	-0.0143829	0.0125355	0.0625555	-0.0445466	-0.0174687	0.000665862	0.00665059	0.0188141	-0.0147731
351	83	522	264	195	1427	172	32	513	101	21	3	1.19615	272	0		0.675	0.5026	0.6119	0.5864	0.2477	0.58	0.5754	0.5191	19.725	40	0	3508		24	16310760	5.51189	-0.0487368	0.000208367	-0.0419327	0.00457188	-0.00290858	-0.00585617	-0.00257318	-0.003193	0.00733793	-0.014401	0.0125635	0.0626329	-0.0446569	-0.0174418	0.000629357	0.00668595	0.0188585	-0.0147631
352	83	524	261	193	1318	172	34	492	86	20	3	0.881128	273	0		0.7225	0.5475	0.6004	0.6056	0.2477	0.7133	0.7673	0.5191	19.522	59	770	2725		24	15903030	20.9159	-0.0471131	0.000322328	-0.0471568	0.00852348	0.00203038	0.0046888	0.00600536	0.00198234	-0.000700614	-0.00534038	0.00967615	0.0622149	-0.0300601	0.0148567	-0.00522974	-0.00336727	-0.00577966	0.0067649
353	83	526	264	197	1286	163	32	488	5	1	1	0.775697	582	228		0.6533	0.5498	0.5591	0.6309	0.18	0.5716	0.745	0.5191	19.522	32	0	2895		2114	407808	1.45841	-0.0475413	0.000289463	-0.0460752	0.00761724	0.000938875	0.00237243	0.00419172	0.000841287	0.000995403	-0.00741269	0.0106449	0.0641872	-0.0341807	0.00790067	-0.0040229	-0.000889449	-0.000797763	0.00315905
354	83	529	260	195	1380	179	34	503	3	39	3	1.83897	789	352		0.6557	0.5432	0.5321	0.6167	0.1772	0.5963	0.7214	0.5191	21.3575	39	0	2611		41	30172390	10.9891	-0.0428322	0.000728653	-0.0602463	0.0176054	0.00842466	0.0162032	0.00840324	0.00357845	-0.00413138	0.00405388	-0.00326018	-0.036383	0.00941567	0.0448988	-0.0216021	0.00317529	0.0157254	-0.0206093
355	83	532	261	197	1180	166	26	474	47	8	3	1.04632	891	893		0.6533	0.5498	0.5591	0.6309	0.18	0.5716	0.745	0.5191	7.57333	21	0	1972		13	6116910	8.137	-0.0421693	0.000781885	-0.0616221	0.0187074	0.00909682	0.0172877	0.00805387	0.00320461	-0.00387482	0.00426671	-0.00408584	-0.0441373	0.0102434	0.0357848	-0.018613	0.00519705	0.0161469	-0.0173555
356	84	528	265	199	1264	175	29	503	91	21	3	0.881031	426	0		0.6423	0.5074	0.5773	0.5912	0.2137	0.4523	0.5511	0.5191	15.445	39	0	3324		2563	16310760	3.88983	-0.0488726	0.000195322	-0.0411748	0.00408947	-0.00346349	-0.0070328	-0.00350285	-0.00370134	0.00814147	-0.0151632	0.0125397	0.0603257	-0.0444292	-0.0209127	0.00165233	0.00721812	0.0202434	-0.0171245
357	82	516	258	189	1381	167	35	473	1	1	1	1.1923	1176	185		0.7225	0.5475	0.6004	0.6056	0.2477	0.7133	0.7673	0.5191	23.1143	32	0	2417		1531	407808	1.30898	-0.0471266	0.000332291	-0.0474552	0.00869023	0.00211644	0.00484033	0.0059962	0.00194156	-0.000652869	-0.00536029	0.00960998	0.0623499	-0.0292786	0.0149649	-0.00502129	-0.00378731	-0.00609048	0.00604072
358	82	516	261	190	1295	171	29	491	217	45	3	1.82967	360	0		0.7225	0.5475	0.6004	0.6056	0.2477	0.7133	0.7673	0.5191	23.1143	28	0	3417		49	35471814	3.985	-0.0473828	0.000310624	-0.0468566	0.00816792	0.00153163	0.00361775	0.00511538	0.00139738	0.00017349	-0.00642071	0.0101839	0.0638516	-0.0317624	0.0117892	-0.00458063	-0.00251838	-0.00361603	0.00442509
359	82	516	261	190	1310	173	29	497	5	1	1	1.79412	277	0		0.7225	0.5475	0.6004	0.6056	0.2477	0.7133	0.7673	0.5191	23.1143	32	0	3493		46	407808	3.74053	-0.0473846	0.000310506	-0.0468566	0.00816669	0.00153096	0.00361673	0.00511609	0.0013979	0.000173053	-0.00642098	0.0101848	0.0638546	-0.0317646	0.0117903	-0.00458127	-0.00251808	-0.00361663	0.00442667
360	82	517	255	186	1473	186	32	512	9	1	1	2.54399	85	0		0.675	0.5026	0.6119	0.5864	0.2477	0.58	0.5754	0.5191	19.725	29	329	3343		2	407808	96.5645	-0.0509832	-0.0013399	0.0138376	-0.0212553	-0.0133932	-0.022036	0.0037088	0.0058547	-0.00424923	0.00254912	-0.000313448	-0.00765694	0.0353107	0.0735264	-0.0250741	-0.00943988	0.0178014	-0.0315356
361	83	518	258	187	1409	179	29	523	17	4	2	2.54545	76	6		0.675	0.5026	0.6119	0.5864	0.2477	0.58	0.5754	0.5191	19.725	10	0	3685		8	2039020	20.879	-0.0475763	0.000290524	-0.0461572	0.00764065	0.000943608	0.00238093	0.00419056	0.000833066	0.00101229	-0.00743813	0.0106557	0.064582	-0.0338509	0.00840776	-0.00407412	-0.00117536	-0.00096294	0.00260019
362	83	523	262	194	1251	156	26	468	58	9	3	2.91045	98	0		0.675	0.5026	0.6119	0.5864	0.2477	0.58	0.5754	0.5191	15.445	40	0	3683		46	6932464	15.3606	-0.0487134	0.000208142	-0.0418812	0.00455826	-0.00291605	-0.00587127	-0.0025809	-0.00319291	0.00733623	-0.0143959	0.0125653	0.0626452	-0.0447099	-0.0173747	0.000588222	0.006705	0.018888	-0.0147463
363	83	523	261	194	1319	173	27	516	19	5	2	2.61813	9	0		0.675	0.5026	0.6119	0.5864	0.2477	0.58	0.5754	0.5191	15.445	40	0	3689		57	2854614	12.037	-0.0487364	0.000206728	-0.0418813	0.00454228	-0.0029267	-0.00588948	-0.00257858	-0.00319067	0.00733712	-0.0144056	0.0125772	0.0626759	-0.0447427	-0.0173837	0.000584782	0.00671487	0.0188986	-0.0147471
364	83	523	263	195	1250	159	26	475	277	1	1	2.62038	57	0		0.675	0.5026	0.6119	0.5864	0.2477	0.58	0.5754	0.5191	15.445	40	0	3736		50	407808	12.1425	-0.0487357	0.000206773	-0.0418813	0.00454279	-0.00292637	-0.00588892	-0.00257866	-0.00319075	0.00733711	-0.0144054	0.0125769	0.0626752	-0.0447418	-0.0173835	0.000584893	0.00671459	0.0188984	-0.0147472
365	83	517	260	190	1538	200	33	536	17	4	2	2.69063	52	0		0.675	0.5026	0.6119	0.5864	0.2477	0.58	0.5754	0.5191	19.725	34	0	3710		28	2854614	81.4643	-0.0522282	-0.00126464	0.0104706	-0.0196243	-0.0125178	-0.0206512	0.00258093	0.00459808	-0.00296885	0.00231273	-0.00201065	-0.0209711	0.0281268	0.0461889	-0.0180933	-0.00139438	0.0134203	0.00294901
366	82	515	256	185	1447	181	31	523	12	3	2	2.32367	318	0		0.675	0.5026	0.6119	0.5864	0.2477	0.58	0.5754	0.5191	19.725	21	0	3475		7	2039020	22.1888	-0.0473793	0.000307673	-0.0467634	0.00811516	0.001501	0.00356254	0.00511263	0.00140699	0.000164404	-0.00642223	0.0102108	0.0639451	-0.031938	0.0119728	-0.0046956	-0.00246506	-0.00354131	0.00446314
367	83	522	253	185	1478	185	40	521	5	2	2	2.61618	401	130		0.7225	0.5475	0.6004	0.6056	0.2477	0.7133	0.7673	0.5191	21.3575	32	0	3219		6	1223418	19.7039	-0.0405389	0.00093934	-0.0644197	0.0215236	0.0112371	0.0211665	0.00818675	0.00233649	-0.00334464	0.00409907	-0.0050946	-0.053928	0.00962246	0.00103853	-0.00645956	0.0103	0.0163141	-0.015744
368	82	522	256	187	1427	189	36	539	39	9	3	2.53079	2570	37		0.6492	0.5163	0.501	0.577	0.2182	0.5504	0.728	0.5191	21.3575	34	0	1173		13	6932464	68.0643	-0.0406577	0.00087711	-0.0635983	0.0209086	0.0110483	0.0208735	0.00847241	0.00271644	-0.00380515	0.00453369	-0.00494512	-0.0548369	0.00605557	0.00457049	-0.00846074	0.0111638	0.016871	-0.0166146
369	83	522	262	194	1470	189	32	535	5	7	3	2.50236	438	0		0.6375	0.4941	0.5726	0.5812	0.2155	0.4892	0.4452	0	6.52333	34	0	3328		10	5301348	42.5756	-0.0538217	-0.000987479	-0.0031973	-0.013514	-0.00988526	-0.016396	0.00102742	0.0019356	-0.000132045	-0.00015917	-0.00358795	-0.00948378	0.0600807	-0.0322859	0.028121	-0.0194967	-0.0199799	0.00764655
370	83	520	261	192	1513	201	34	536	24	5	2	2.7825	149	0		0.6375	0.4941	0.5726	0.5812	0.2155	0.4892	0.4452	0	6.52333	40	0	3645		46	4485778	49.6274	-0.0539805	-0.00146294	0.0027752	-0.0155202	-0.00821179	-0.0124824	0.00419325	0.00217475	-0.0034355	0.00253981	-0.00334497	-0.0188084	0.049882	-0.0265854	0.0157257	-0.00248507	-0.0168601	0.0215801
371	83	520	258	188	1653	216	35	613	5	1	1	2.8804	165	0		0.6375	0.4941	0.5726	0.5812	0.2155	0.4892	0.4452	0	6.52333	34	0	3604		2	407808	63.1048	-0.053544	-0.00105933	0.00195283	-0.0153109	-0.00986084	-0.0156575	0.00327503	0.00348359	-0.0016439	0.00102402	-0.00363222	-0.0166511	0.0557665	-0.0151891	0.017087	-0.0136749	-0.0112108	0.0090421
372	83	516	263	192	1233	163	28	437	69	15	3	2.55788	250	0		0.6312	0.4634	0.587	0.5589	0.2088	0.4552	0.4097	0	6.52333	25	0	3541		320	12233370	58.1058	-0.0528358	-0.00186461	0.0106875	-0.0197386	-0.00927127	-0.014155	0.00598528	0.00424351	-0.00719501	0.0058577	-0.00172851	-0.0318975	0.0151967	0.0206627	-0.0153186	0.0126289	-0.00295382	0.017546
373	82	512	259	188	1451	191	34	489	4	1	1	3.3012	10	0		0.5175	0	0.6108	0.2733	0.1821	0.5597	0.2597	0.5191	7.11167	28	0	3790		7	407808	58.1303	-0.0528323	-0.00186442	0.0106855	-0.0197348	-0.00926822	-0.0141498	0.00598406	0.00424144	-0.00719325	0.0058564	-0.00172811	-0.0318896	0.0151751	0.0206118	-0.0153	0.0126336	-0.00296938	0.0175687
374	82	510	258	187	1423	187	35	484	6	2	2	3.1849	0	0		0.5175	0	0.6108	0.2733	0.1821	0.5597	0.2597	0.5191	7.11167	29	0	3776		67	1223418	57.2904	-0.0503297	-0.00206622	0.0222933	-0.0249469	-0.0128411	-0.0209541	0.00423227	0.00468658	-0.0073973	0.00540072	0.0013406	-0.00651468	0.00643624	0.0912559	-0.0438839	0.00784366	0.00939265	-0.0189266
375	81	501	249	198	1410	178	38	463	43	5	2	2.55419	4	0		0.5175	0	0.6108	0.2733	0.1821	0.5597	0.2597	0.5191	7.11167	21	0	3749		10	3670200	70.1132	-0.0469014	-0.00155292	0.0321079	-0.0283156	-0.0187151	-0.032782	-0.00267691	0.00327178	-0.000707616	-0.000964489	0.00345602	0.0401076	0.0172303	0.0927234	-0.0297887	-0.0168229	-0.000772969	-0.00393687
376	82	508	254	183	1461	184	34	502	4	1	1	3.24951	3458	0		0.5175	0	0.6108	0.2733	0.1821	0.5597	0.2597	0.5191	7.11167	40	0	339		6	407808	95.7588	-0.0403281	-0.00174868	0.0484281	-0.0342665	-0.0248908	-0.0465819	-0.0149688	-0.00391143	0.00742588	-0.00984399	0.0100362	0.0962376	-0.0126538	0.0105822	0.00817098	-0.0203279	-0.0334659	0.0487952
377	82	511	256	185	1519	193	33	543	7	1	1	2.59296	536	0		0.5175	0	0.6108	0.2733	0.1821	0.5597	0.2597	0.5191	19.725	20	0	3243		4	407808	92.6146	-0.0511871	-0.00132933	0.0130707	-0.020933	-0.0131612	-0.0215892	0.00384123	0.00583773	-0.00424626	0.00258995	-0.000538953	-0.00985799	0.0357683	0.0686762	-0.0231952	-0.00902467	0.0171472	-0.0292197
378	82	515	255	198	1442	178	37	520	25	5	2	1.29157	130	4		0.6492	0.5163	0.501	0.577	0.2182	0.5504	0.728	0.5191	16.968	20	0	3557		203	3670200	14.4642	-0.0417496	0.000824013	-0.0627102	0.0196425	0.0098804	0.0187511	0.00832138	0.00307464	-0.00387814	0.0043808	-0.00445864	-0.0478867	0.0102577	0.0270357	-0.0156819	0.00676556	0.0169436	-0.0196759
379	82	515	255	199	1403	167	36	493	64	15	2	1.99193	163	0		0.6492	0.5163	0.501	0.577	0.2182	0.5504	0.728	0.5191	16.968	17	0	3607		193	11825620	16.8105	-0.0417318	0.000825082	-0.0626979	0.0196494	0.00988284	0.0187532	0.00831045	0.00306694	-0.0038699	0.00437687	-0.0044603	-0.0478504	0.0102594	0.0270071	-0.0156641	0.00675533	0.0169354	-0.019679
380	82	511	239	181	1832	224	52	611	3	1	1	2.52418	1661	482		0.6829	0	0.6993	0.7781	0.3563	0.8382	0.5998	0.6033	9.32333	46	0	1651		2	407808	67.2216	-0.0283847	0.00268707	-0.0725321	0.0360986	0.014848	0.025095	-0.00465889	-0.00904017	0.010123	-0.00676926	-0.00582807	0.0199777	0.0659834	-0.119038	0.0684527	-0.0250702	-0.0440145	0.0192438
381	82	513	233	171	1602	189	47	529	53	6	2	2.53217	880	267		0.6829	0	0.6993	0.7781	0.3563	0.8382	0.5998	0.6033	9.32333	59	2126	491		9	4485778	73.538	-0.0275691	0.00274357	-0.0713178	0.0359701	0.0144089	0.024151	-0.0053856	-0.00934492	0.0105779	-0.0072346	-0.00539259	0.0272827	0.0683737	-0.106812	0.0648927	-0.0281845	-0.041793	0.00828294
382	84	534	263	201	1250	169	27	462	186	38	3	1.48356	1025	190		0.6154	0.5321	0.4862	0.5343	0.1867	0.5681	0.5873	0.5191	6.7025	26	0	2512		44	29357064	108.943	-0.0477002	0.000236223	-0.0431648	0.00589693	-0.000936362	-0.00158931	0.00115264	-0.000914087	0.00364171	-0.0103933	0.0117713	0.0653888	-0.039757	-0.000859493	-0.00301391	0.00273722	0.00793105	-0.00433832
383	84	537	261	200	1248	177	25	487	31	4	2	2.003	1147	159		0.6154	0.5321	0.4862	0.5343	0.1867	0.5681	0.5873	0.5191	6.7025	34	0	2438		404	2854614	135.195	-0.0467412	0.000305574	-0.0458685	0.00805551	0.00174892	0.00414353	0.00579459	0.00197578	-0.000704435	-0.00528817	0.00974577	0.0629462	-0.0306051	0.0174681	-0.00637375	-0.0033641	-0.00526951	0.00598279
384	84	537	262	201	1210	169	24	470	1	1	1	0.851403	917	888		0.6154	0.5321	0.4862	0.5343	0.1867	0.5681	0.5873	0.5191	6.7025	35	0	1937		29	815614	138.783	-0.0467072	0.000307046	-0.045843	0.00806533	0.00175378	0.00414871	0.00577909	0.00196698	-0.00069709	-0.00528345	0.00973244	0.0629005	-0.0305845	0.0174671	-0.00637513	-0.00336132	-0.00524874	0.00595961
385	84	544	250	194	1409	219	21	593	17	4	3	2.58507	822	96		0.7896	0.8162	0.8862	0.7046	0.7927	0.9306	0.417	0.5191	28.8275	75	0	2811		-9999	2854614	214.489	-0.0379027	0.000643489	-0.0523407	0.0155825	0.00792117	0.0151661	0.00859096	0.0046865	-0.00613191	0.00616084	-0.00233494	-0.0572287	-0.0214319	0.0775672	-0.0485428	0.0229672	0.0478392	-0.0373569
386	84	543	255	198	1258	177	21	492	89	20	3	1.33613	707	147		0.6154	0.5321	0.4862	0.5343	0.1867	0.5681	0.5873	0.5191	28.8275	29	0	2878		36	16310760	200.329	-0.0397369	0.000594751	-0.0537725	0.0152227	0.00755265	0.0145918	0.00896035	0.00509162	-0.00637081	0.00641469	-0.00261405	-0.0575173	-0.0182368	0.0807707	-0.0486729	0.02145	0.0446698	-0.0285747
387	83	523	255	187	1320	179	34	505	8	3	2	2.76801	1635	232		0.6492	0.5163	0.501	0.577	0.2182	0.5504	0.728	0.5191	21.3575	21	0	1904		7	2039020	68.7926	-0.0406516	0.00087741	-0.063592	0.0209098	0.0110484	0.020873	0.00846859	0.00271404	-0.00380258	0.00453251	-0.00494545	-0.0548249	0.00605379	0.00456226	-0.00845606	0.0111615	0.0168691	-0.0166116
388	82	523	250	183	1344	167	35	477	43	5	2	2.75396	821	800		0.6492	0.5163	0.501	0.577	0.2182	0.5504	0.728	0.5191	14.4529	28	0	2135		7	3262408	34.6954	-0.0351248	0.00141085	-0.0687514	0.02803	0.0150873	0.0273759	0.00484502	-0.00172445	0.00104843	0.000704421	-0.00592247	-0.0458054	0.00651738	-0.102246	0.0402815	0.00643808	-0.0174666	0.0384254
389	82	524	249	182	1538	183	41	523	2	3	1	1.51104	1084	253		0.6492	0.5163	0.501	0.577	0.2182	0.5504	0.728	0.5191	14.4529	34	0	2407		3	407808	87.3228	-0.0393766	0.00103771	-0.0650742	0.0227258	0.0119065	0.0222274	0.00755719	0.00162398	-0.00267237	0.00371802	-0.00545549	-0.055366	0.00971445	-0.0196884	0.00242788	0.0107562	0.0104234	-0.00616055
390	82	524	243	176	1573	200	40	570	17	3	2	2.89747	341	371		0.5407	0	0.484	0.6435	0.2335	0.6033	0.6073	0.5191	14.4529	40	0	3057		56	2039020	113.717	-0.0363824	0.00134082	-0.0680057	0.0266291	0.0139804	0.0255036	0.00545131	-0.000748856	0.000180975	0.00139459	-0.00601137	-0.0509062	0.0122512	-0.0774638	0.0298885	0.00600548	-0.0065111	0.0240416
391	82	523	242	175	1368	174	36	492	168	22	3	1.92203	84	706		0.6318	0.4878	0.5122	0.5267	0.2345	0.6488	0.6267	0.5191	14.4529	28	0	2978		35	16718488	72.5252	-0.0275774	0.0027439	-0.0713405	0.0359779	0.0144125	0.0241579	-0.0053846	-0.00934739	0.0105814	-0.00723919	-0.00539394	0.0273025	0.0684259	-0.106904	0.0649492	-0.02821	-0.0418361	0.00828568
392	82	522	241	175	1466	181	40	515	42	10	3	2.27434	77	729		0.6318	0.4878	0.5122	0.5267	0.2345	0.6488	0.6267	0.5191	14.4529	32	0	2961		35	7340238	70.7073	-0.0277362	0.00275968	-0.0720938	0.0363397	0.0146472	0.0245948	-0.00532906	-0.00942543	0.0106486	-0.00724664	-0.00559029	0.0258923	0.0687033	-0.112395	0.0670618	-0.02761	-0.0427363	0.0116972
393	82	518	236	168	1898	223	54	645	3	2	2	2.28112	438	297		0.6318	0.4878	0.5122	0.5267	0.2345	0.6488	0.6267	0.5191	9.32333	28	0	3034		11	1223418	80.7739	-0.0267692	0.00271791	-0.0691232	0.0352417	0.0139749	0.023281	-0.00579682	-0.00941303	0.0106451	-0.00741091	-0.0047069	0.0329844	0.0643175	-0.0978176	0.0609832	-0.0286097	-0.0402112	0.00223153
394	83	525	263	197	1461	184	34	537	1	11	3	2.49097	116	0		0.6375	0.4941	0.5726	0.5812	0.2155	0.4892	0.4452	0	9.04	65	693	2974		7530	8155780	13.7984	-0.0541736	-0.000978996	-0.00188366	-0.0135767	-0.00883696	-0.0137056	0.00380616	0.00327425	-0.00132565	0.000452076	-0.00375839	-0.0125615	0.0648745	-0.0296718	0.0267383	-0.0189083	-0.0171915	0.00307856
395	84	530	264	200	1437	227	29	499	25	3	1	2.58354	1477	689		0.7201	0.6451	0.8227	0.6434	0.7295	0.7254	0.3867	0.5191	6.5575	17	0	1579		3	407808	26.443	-0.0518058	-0.000878747	-0.0194054	-0.00692319	-0.00690511	-0.0121387	-0.000987349	-0.00217377	0.00236744	-0.00769272	0.00793208	0.040511	0.00855025	-0.0390917	0.0253808	-0.00843967	-0.00939899	0.00441345
396	84	528	265	200	1305	185	29	428	14	2	2	2.72923	476	40		0.7201	0.6451	0.8227	0.6434	0.7295	0.7254	0.3867	0.5191	9.04	35	0	3257		79	1223418	17.715	-0.0540011	-0.000981129	-0.00375217	-0.0133289	-0.00978146	-0.0161934	0.00111658	0.00194276	-0.000127926	-0.000204264	-0.00357169	-0.00954088	0.060108	-0.0327746	0.0283013	-0.019464	-0.0198929	0.00753888
397	83	523	264	197	1190	166	33	467	258	58	3	1.42606	1822	482		0.6867	0.6392	0.8199	0.6897	0.6106	0.8481	0.393	0	16.969	35	0	1454		67	46069648	64.2248	-0.0488993	-0.00403527	0.0291912	-0.0290815	-0.00680711	-0.00856963	0.0121635	0.0104612	-0.0122692	0.0103289	0.000867161	-0.0137238	-0.0399907	0.0849968	-0.0440488	0.016505	0.0210443	-0.0421076
398	83	519	265	196	1280	155	37	459	5	12	3	2.02217	430	0		0.6375	0.4941	0.5726	0.5812	0.2155	0.4892	0.4452	0	6.52333	40	0	3318		14	9379078	10.4143	-0.0540814	-0.00229033	0.00349808	-0.0173038	-0.00653009	-0.00975686	0.00478866	0.00165435	-0.00607145	0.00527278	-0.00335582	-0.0273686	0.0275725	-0.0301959	0.0150815	-0.000316355	-0.0442505	0.0259843
399	83	534	254	192	1441	194	30	546	22	4	3	1.84319	713	371		0.5983	0.5399	0.4425	0.6076	0.1767	0.5679	0.6881	0.5191	7.57333	31	0	2655		25	2854614	58.8223	-0.0378994	0.00124486	-0.0669219	0.0248856	0.0126628	0.0232546	0.00600773	0.000111882	-0.000812472	0.00214383	-0.00585752	-0.0525848	0.0180607	-0.0486136	0.0176693	0.00567602	-0.000397705	0.0113755
400	82	536	255	194	1269	165	26	469	162	34	3	3.20486	743	367		0.5983	0.5399	0.4425	0.6076	0.1767	0.5679	0.6881	0.5191	7.57333	32	0	2630		182	26503360	66.648	-0.0371332	0.0013037	-0.0676007	0.0258357	0.0133128	0.0243587	0.00570783	-0.0002746	-0.000183142	0.00163558	-0.00602314	-0.0516673	0.0171523	-0.064326	0.0253252	0.0042717	-0.00253234	0.0160861
401	83	536	253	192	1423	189	28	532	1	1	1	3.98778	1243	705		0.5983	0.5399	0.4425	0.6076	0.1767	0.5679	0.6881	0.5191	7.57333	32	0	1791		38	407808	65.6771	-0.0371415	0.00130337	-0.0676114	0.0258353	0.0133131	0.0243603	0.00571279	-0.000271814	-0.000185981	0.00163639	-0.00602268	-0.0516826	0.0171575	-0.0643298	0.0253264	0.00427288	-0.00253413	0.0160883
402	82	529	249	185	1465	190	35	534	30	5	2	1.71576	739	1003		0.6557	0.5432	0.5321	0.6167	0.1772	0.5963	0.7214	0.5191	14.4529	25	0	2005		7	3670200	67.0383	-0.0371243	0.00130334	-0.06757	0.0258236	0.0133044	0.0243425	0.00570286	-0.000273908	-0.000183277	0.0016345	-0.00601583	-0.0515976	0.0171377	-0.0641486	0.0252577	0.00425219	-0.00250534	0.0159827
403	82	530	251	188	1276	167	30	469	14	3	2	2.18155	1092	895		0.6557	0.5432	0.5321	0.6167	0.1772	0.5963	0.7214	0.5191	8.475	18	0	1757		45	2039020	61.73	-0.0376367	0.00126425	-0.0671313	0.0251971	0.012879	0.0236233	0.0059157	-9.57e-06	-0.000613867	0.00198573	-0.00591173	-0.0522531	0.0177715	-0.0537749	0.0202008	0.00519277	-0.00112634	0.0129413
404	83	522	262	194	1328	168	32	500	120	21	3	0.766019	154	0		0.7225	0.5475	0.6004	0.6056	0.2477	0.7133	0.7673	0.5191	19.522	28	0	3528		47	16718488	28.94	-0.0478381	0.000260553	-0.0448166	0.00671271	-0.000161164	1.82e-05	0.0022704	-0.000352196	0.00273357	-0.00942165	0.0114358	0.064975	-0.0376647	0.000870589	-0.00280766	0.00164315	0.00444543	-0.00106552
405	84	527	264	199	1273	173	29	497	61	10	3	1.09553	394	0		0.6423	0.5074	0.5773	0.5912	0.2137	0.4523	0.5511	0.5191	15.445	39	0	3345		2669	7340238	7.77052	-0.0491681	0.000172825	-0.0397805	0.00318593	-0.00454404	-0.00933437	-0.00536779	-0.00473235	0.00976094	-0.0166659	0.0124173	0.0556339	-0.0431686	-0.0272925	0.00372587	0.00787195	0.0224701	-0.0221451
406	81	501	252	201	1493	189	42	498	10	1	1	2.28752	29	0		0.7088	0.6993	0.6871	0.7292	0.4847	0.7139	0.458	0.5191	10.8167	34	0	3742		2	407808	52.422	-0.0489332	-0.00148535	0.0251951	-0.0258945	-0.0170017	-0.0293609	-0.00070615	0.00416119	-0.00195937	0.000607808	0.0017689	0.0162164	0.0181483	0.103553	-0.0390709	-0.00905639	0.0158773	-0.0199117
407	82	510	258	187	1455	189	36	507	5	2	2	2.89191	30	0		0.6312	0.4634	0.587	0.5589	0.2088	0.4552	0.4097	0	10.8167	25	0	3749		5	1223418	56.0738	-0.0503408	-0.00206689	0.0222913	-0.0249518	-0.0128422	-0.0209544	0.00423914	0.00469048	-0.00740226	0.00540317	0.00134165	-0.00651963	0.00644282	0.0912794	-0.0438952	0.0078458	0.0093962	-0.0189352
408	83	525	263	197	1282	178	35	500	81	15	3	2.34389	350	0		0.6867	0.6392	0.8199	0.6897	0.6106	0.8481	0.393	0	16.969	56	452	2953		36	11825620	64.7107	-0.0488945	-0.00403473	0.0291909	-0.0290784	-0.00680659	-0.00856936	0.0121608	0.0104593	-0.0122674	0.0103281	0.000866555	-0.0137199	-0.0399854	0.0849824	-0.0440409	0.0165018	0.0210375	-0.0420956
409	83	527	264	199	1224	179	32	406	273	50	3	2.09872	309	0		0.6867	0.6392	0.8199	0.6897	0.6106	0.8481	0.393	0	16.969	26	0	3469		60	39548064	46.8012	-0.0466459	-0.00571703	0.0329698	-0.0331027	-0.00552211	-0.00675806	0.013378	0.0125417	-0.0140768	0.0116441	0.00284637	-0.00590874	-0.0517017	0.0686109	-0.0296945	0.00197195	-0.000684591	-0.0248913
410	83	523	264	197	1272	172	36	487	315	72	3	1.49345	588	0		0.6867	0.6392	0.8199	0.6897	0.6106	0.8481	0.393	0	16.969	26	0	3175		80	58703760	56.5387	-0.0489695	-0.00404305	0.0291898	-0.0291231	-0.00681296	-0.00857067	0.012201	0.0104854	-0.0122906	0.0103348	0.000875883	-0.0137742	-0.0400374	0.0851286	-0.0441225	0.0165367	0.0211202	-0.0422315
411	82	520	265	197	1260	166	38	477	60	13	3	1.12915	159	0		0.6867	0.6392	0.8199	0.6897	0.6106	0.8481	0.393	0	16.969	31	0	3587		17	10194600	11.9851	-0.0540789	-0.00228327	0.00332499	-0.0172189	-0.00649705	-0.00969999	0.00478966	0.00164665	-0.00604999	0.00524402	-0.00334278	-0.0272871	0.0275475	-0.03027	0.0151142	-0.000324439	-0.0441547	0.0259108
412	82	509	251	180	1537	188	36	517	2	1	1	1.40179	897	0		0.5175	0	0.6108	0.2733	0.1821	0.5597	0.2597	0.5191	7.11167	17	0	2870		2	407808	117.682	-0.0365209	-0.00174664	0.0384996	-0.0316083	-0.0301647	-0.0621613	-0.0396197	-0.0221954	0.0276295	-0.0331004	0.021127	0.0790088	-0.0726323	-0.035683	0.00740298	0.0127379	0.0199153	0.000287401
413	81	500	252	201	1504	193	47	490	48	5	2	2.29038	161	0		0.78	0.5466	0.8485	0.6523	0.4389	0.4062	0.5645	0	10.8167	40	0	3480		330	3670200	32.7232	-0.0498118	-0.00190852	0.0239742	-0.0257009	-0.014733	-0.0246836	0.00240528	0.00432293	-0.00554995	0.00343875	0.00196481	0.00319119	0.0137109	0.101428	-0.0459747	0.00494435	0.020376	-0.0236711
414	82	516	262	191	1335	178	34	463	31	8	2	2.76612	208	0		0.6312	0.4634	0.587	0.5589	0.2088	0.4552	0.4097	0	6.52333	31	0	3572		18	5709130	39.1555	-0.0536905	-0.00232049	0.00499305	-0.0179691	-0.00689138	-0.0104159	0.00479429	0.00189408	-0.00637876	0.00558645	-0.00322426	-0.0290005	0.0246048	-0.0242609	0.0114218	0.00140809	-0.041826	0.0265805
415	84	531	264	200	1501	237	30	512	27	4	2	2.28924	1865	490		0.7098	0.6192	0.799	0.6109	0.6577	0.5941	0.2887	0.5191	6.5575	35	0	1382		21	2854614	35.4162	-0.0509528	-0.000859002	-0.0262036	-0.00507416	-0.0088516	-0.0182246	-0.0112589	-0.0100471	0.0111581	-0.0183247	0.0134645	0.0341303	-0.0189131	-0.0496676	0.0210284	0.00545719	0.0127155	-0.0169628
416	83	532	262	200	1363	216	27	456	154	7	2	2.24106	470	223		0.7098	0.6192	0.799	0.6109	0.6577	0.5941	0.2887	0.5191	6.5575	17	0	3058		29	2854614	91.0981	-0.0380669	-0.00298026	0.05003	-0.0336984	-0.0137359	-0.0220589	0.0072347	0.00658852	-0.0131938	0.0075896	0.0117194	0.124413	-0.0267509	0.00690644	0.0111102	-0.0183537	-0.0820926	0.0546421
417	81	563	222	183	1628	308	13	346	16	3	2	4.60466	1055	158		0.7653	0.3903	0.6512	0.5719	0.4502	0.6247	0.7144	0.6631	38.2114	67	1242	1234		84	2039020	24.5346	0.0211479	0.0435656	0.00975885	0.0333428	0.0792222	-0.0495725	-0.0400951	0.0395016	-0.0602659	-0.0155991	0.0104969	-0.000641679	-0.00725723	0.0278868	0.0604635	0.0272921	-0.0207521	-0.0285033
418	81	561	224	184	1726	312	17	800	10	2	2	4.81182	1408	134		0.6913	0.44	0.6242	0.5737	0.4615	0.6062	0.6711	0.6631	24.7017	26	0	2154		5	1223418	28.5334	0.0167566	0.029325	0.0132085	0.0377392	0.0720018	-0.0346018	-0.0646239	0.0400722	-0.0768926	-0.0189437	0.0141271	0.0005892	-0.000746683	-0.0179714	-0.0485928	-0.0439414	0.00554845	-0.00587898
419	81	559	228	188	1264	236	13	570	48	8	2	8.3567	2205	1041		0.6734	0.4367	0.6518	0.5462	0.5026	0.6384	0.5915	0.6631	20.1422	34	0	453		1519	6116910	4.90889	0.0167595	0.0293342	0.0132123	0.0377519	0.0720339	-0.0346179	-0.064663	0.0400998	-0.0769502	-0.0189599	0.0141398	0.000588869	-0.000747965	-0.0180076	-0.0486818	-0.0440279	0.00554814	-0.00588362
420	81	560	227	188	1816	327	18	397	23	3	2	4.18427	1094	263		0.6913	0.44	0.6242	0.5737	0.4615	0.6062	0.6711	0.6631	24.7017	26	0	2333		192	2039020	9.9847	0.0187807	0.0363064	0.011904	0.0365865	0.0800243	-0.0449265	-0.0520977	0.0410803	-0.0749816	-0.0269945	0.00701268	0.00129831	-0.000251357	0.00762729	0.0139622	0.00941114	-0.00601295	-0.0239564
421	81	561	222	192	1528	291	15	708	1	1	1	4.06335	1724	112		0.6734	0.4367	0.6518	0.5462	0.5026	0.6384	0.5915	0.6631	20.8271	29	0	1856		3	407808	51.9474	0.0139784	0.0190735	0.0147649	0.038371	0.0623958	-0.0218615	-0.0740239	0.0349281	-0.0775998	-0.0222924	0.00871771	-0.00133043	-0.0018552	-0.0246994	-0.0559274	-0.059697	-0.00688496	-0.0086842
422	81	559	227	188	1389	280	13	639	8	12	3	4.92003	1377	507		0.6913	0.44	0.6242	0.5737	0.4615	0.6062	0.6711	0.6631	16.24	28	0	1795		1884	9379078	7.76594	0.0183243	0.0351852	0.0123934	0.0374035	0.080849	-0.0447283	-0.052808	0.0407583	-0.0760145	-0.0297408	0.00468556	0.0016924	0.00159994	0.00389837	0.00566159	0.013603	0.000610081	-0.00599455
423	80	560	222	182	1537	293	15	697	14	4	3	3.19097	700	154		0.6734	0.4367	0.6518	0.5462	0.5026	0.6384	0.5915	0.6631	20.1422	40	0	2839		27	2854614	49.0481	0.0136028	0.0175681	0.014933	0.0383123	0.0616291	-0.0205873	-0.0738651	0.0332403	-0.0763025	-0.0232129	0.00671952	-0.00121718	-0.0011387	-0.0229485	-0.0493006	-0.0576297	-0.00561809	-0.0169102
424	81	559	228	189	1319	261	13	605	9	5	3	4.45493	1219	389		0.6913	0.44	0.6242	0.5737	0.4615	0.6062	0.6711	0.6631	16.24	28	0	2080		7	3670200	10.7986	0.0181849	0.0346768	0.0124725	0.037459	0.0801101	-0.0438536	-0.0539982	0.0408112	-0.0762899	-0.0287509	0.00567839	0.00164008	0.00146775	0.00172574	0.000161386	0.00822768	0.00162522	-0.00569299
425	81	561	223	184	1829	331	18	839	5	1	1	7.62699	1953	0		0.6913	0.44	0.6242	0.5737	0.4615	0.6062	0.6711	0.6631	24.7017	31	0	1742		2	407808	20.7126	0.0185504	0.0357819	0.012158	0.0370205	0.0804391	-0.0448485	-0.0524328	0.0410405	-0.0754206	-0.0283974	0.00573576	0.00135578	0.000335201	0.00597972	0.0102018	0.0114137	-0.00307832	-0.0141535
426	81	559	226	185	1368	264	13	619	5	2	2	3.79204	775	83		0.6734	0.4367	0.6518	0.5462	0.5026	0.6384	0.5915	0.6631	20.8271	37	0	2832		1266	1223418	4.73865	0.015316	0.0244558	0.0141792	0.0385744	0.0682283	-0.0289803	-0.069007	0.0369198	-0.0757493	-0.01832	0.0128321	0.000515937	0.0010721	-0.0289553	-0.0719221	-0.0548848	0.00813367	0.0121205
427	81	559	229	190	1329	254	13	280	20	3	2	5.26757	1614	221		0.6913	0.44	0.6242	0.5737	0.4615	0.6062	0.6711	0.6631	16.24	34	0	1844		49	1223418	9.85684	0.0181864	0.0346822	0.012472	0.0374595	0.080117	-0.0438611	-0.053995	0.0408152	-0.0762931	-0.0287527	0.00567955	0.00164075	0.00146801	0.00173061	0.000169601	0.00824088	0.00162697	-0.00568708
428	81	560	227	189	1274	221	14	285	15	1	1	4.66646	2061	189		0.6676	0	0.6806	0.6205	0.3575	0.7478	0.6692	0.5247	16.24	21	0	1447		2	407808	39.0346	0.0185475	0.0357733	0.0121508	0.0369992	0.0803899	-0.0448277	-0.0523655	0.0409978	-0.0753252	-0.0283653	0.00572068	0.00135623	0.000336045	0.00602911	0.0103196	0.0115316	-0.00307428	-0.0141291
429	81	559	229	189	1209	230	12	550	7	1	1	3.84612	2678	393		0.6913	0.44	0.6242	0.5737	0.4615	0.6062	0.6711	0.6631	16.24	21	0	383		2	407808	3.73862	0.0176254	0.0326038	0.0127756	0.0376223	0.0769755	-0.0402322	-0.0584668	0.040661	-0.0766428	-0.0243516	0.00961199	0.00133035	0.000742857	-0.00703639	-0.0218468	-0.01424	0.0046185	-0.00512265
430	81	560	226	186	1617	296	16	737	14	2	2	4.55494	811	35		0.6913	0.44	0.6242	0.5737	0.4615	0.6062	0.6711	0.6631	24.7017	32	0	2843		2	1223418	19.5846	0.0177651	0.0331234	0.0126982	0.0375783	0.077761	-0.0411434	-0.0573437	0.040707	-0.0765669	-0.0254605	0.00863324	0.00141059	0.000926236	-0.00483329	-0.0163306	-0.00858719	0.00388959	-0.0052812
431	82	563	223	182	1641	313	15	793	15	4	2	4.81067	847	194		0.6756	0.4203	0.6961	0.5169	0.4389	0.6487	0.6104	0.6631	24.7017	23	0	2657		7	2854614	72.5907	0.0183138	0.0351555	0.0123566	0.0372984	0.0806178	-0.0446395	-0.0524668	0.0405514	-0.0755446	-0.0295841	0.00461075	0.00169483	0.00160455	0.00413685	0.00623145	0.0141812	0.000623278	-0.00585135
432	80	560	224	186	1565	304	14	319	3	1	1	4.22017	1073	1		0.6676	0	0.6806	0.6205	0.3575	0.7478	0.6692	0.5247	16.24	53	0	2600		2	407808	53.4822	0.016896	0.0298492	0.0131271	0.0376892	0.0728004	-0.0355314	-0.0635113	0.0401617	-0.0768949	-0.0200827	0.0131871	0.000676375	-0.000562074	-0.0158249	-0.0432778	-0.0384329	0.00490986	-0.00610423
433	81	561	229	191	1119	198	11	247	2	1	1	6.37477	1432	83		0.6913	0.44	0.6242	0.5737	0.4615	0.6062	0.6711	0.6631	16.24	21	0	2161		7	407808	18.0445	0.0199458	0.0397623	0.0107807	0.0348338	0.0787156	-0.0465562	-0.0473194	0.041398	-0.0697523	-0.0225077	0.00900641	0.000131394	-0.00444523	0.0182857	0.0379137	0.0141502	-0.0121722	-0.0303728
434	81	560	228	188	1293	241	13	583	3	2	2	5.3742	1708	430		0.6734	0.4367	0.6518	0.5462	0.5026	0.6384	0.5915	0.6631	20.8271	21	0	1549		1509	1223418	2.75049	0.0167595	0.0293341	0.0132124	0.0377523	0.0720346	-0.0346179	-0.0646645	0.0401004	-0.076952	-0.0189606	0.01414	0.000588811	-0.000747978	-0.018009	-0.0486848	-0.0440312	0.00554783	-0.00588433
435	80	559	227	188	1323	258	12	269	20	3	2	4.2599	1508	49		0.6676	0	0.6806	0.6205	0.3575	0.7478	0.6692	0.5247	16.24	40	0	2121		6	2039020	49.5201	0.0174781	0.0320605	0.0128347	0.03761	0.0760525	-0.0392603	-0.0594008	0.0404855	-0.0764322	-0.0231426	0.0105402	0.00124936	0.000560505	-0.00908789	-0.0269852	-0.0195351	0.00533277	-0.00487809
436	81	560	227	197	1592	299	15	739	61	2	2	4.82313	724	540		0.6734	0.4367	0.6518	0.5462	0.5026	0.6384	0.5915	0.6631	20.8271	28	0	2445		13	1223418	13.0992	0.0141488	0.0197633	0.0147083	0.0384491	0.0633525	-0.0228713	-0.0734618	0.035065	-0.0771679	-0.0213188	0.00951864	-0.000969948	-0.00118562	-0.0264168	-0.0605299	-0.0617352	-0.00343688	-0.00523887
437	80	559	224	184	1350	255	13	610	1	3	2	6.1985	1824	464		0.6734	0.4367	0.6518	0.5462	0.5026	0.6384	0.5915	0.6631	20.1422	32	0	1420		101	2039020	29.1518	0.0143146	0.020433	0.0146425	0.0384945	0.0642058	-0.0238347	-0.0727695	0.0351586	-0.0766533	-0.0204694	0.0101877	-0.000562879	-0.00043555	-0.0274063	-0.0634725	-0.0618752	0.000250457	-0.00235865
438	82	563	226	187	1652	301	14	360	15	1	1	5.13714	1214	22		0.7653	0.3903	0.6512	0.5719	0.4502	0.6247	0.7144	0.6631	38.2114	40	0	2444		3	407808	27.9855	0.0211432	0.0435495	0.00976033	0.0333414	0.0792033	-0.0495527	-0.0401	0.0394894	-0.0602567	-0.0155996	0.0104896	-0.000641527	-0.0072525	0.0278707	0.0604328	0.0272755	-0.0207424	-0.0285004
439	81	562	221	182	1891	354	16	407	3	1	1	7.07041	1086	220		0.6913	0.44	0.6242	0.5737	0.4615	0.6062	0.6711	0.6631	24.7017	29	0	2399		48	407808	18.6938	0.0201731	0.040243	0.0104966	0.0342992	0.0780874	-0.0465041	-0.0468315	0.041438	-0.0699405	-0.0226195	0.00919965	4.47e-05	-0.00488939	0.0203005	0.0431352	0.0137217	-0.0149787	-0.0383425
440	81	560	224	194	1639	310	16	766	18	1	1	5.26931	1085	110		0.6734	0.4367	0.6518	0.5462	0.5026	0.6384	0.5915	0.6631	20.8271	31	0	2511		4	407808	19.9366	0.0139786	0.0190741	0.0147652	0.0383721	0.0623984	-0.0218628	-0.074027	0.0349305	-0.0776044	-0.0222933	0.00871941	-0.00133029	-0.00185507	-0.024704	-0.05594	-0.0597052	-0.00688244	-0.00867669
441	81	559	228	187	1393	257	14	628	1	4	2	5.48158	1185	509		0.6734	0.4367	0.6518	0.5462	0.5026	0.6384	0.5915	0.6631	20.8271	34	0	1990		1244	2854614	0.936199	0.0153146	0.0244502	0.0141794	0.0385729	0.0682206	-0.0289729	-0.0690061	0.0369138	-0.0757433	-0.0183218	0.0128262	0.000515123	0.00107184	-0.0289509	-0.071905	-0.0548817	0.00812712	0.0121008
442	80	560	225	187	1312	253	12	269	1	2	2	3.3916	1478	203		0.6676	0	0.6806	0.6205	0.3575	0.7478	0.6692	0.5247	16.24	40	0	2004		5	1223418	46.6493	0.0181791	0.0346587	0.0124608	0.0374229	0.0800231	-0.043814	-0.0538867	0.040737	-0.0761274	-0.0286962	0.00565204	0.00164061	0.00146919	0.00180913	0.000361862	0.00842557	0.00163103	-0.00565804
443	81	564	226	189	1148	213	10	235	25	3	2	10.3005	1960	26		0.7653	0.3903	0.6512	0.5719	0.4502	0.6247	0.7144	0.6631	33.3582	20	0	1680		3916	2039020	4.14869	0.0218608	0.0457177	0.009173	0.0324736	0.0789903	-0.0508645	-0.0365572	0.0387946	-0.0567029	-0.0139731	0.0101648	-0.00115237	-0.00865874	0.0331246	0.0729114	0.0357469	-0.0253145	-0.0260412
444	81	560	225	196	1624	311	16	749	21	5	2	5.41852	1990	306		0.6734	0.4367	0.6518	0.5462	0.5026	0.6384	0.5915	0.6631	20.8271	21	0	1387		9	407808	14.2717	0.0141501	0.0197682	0.0147085	0.0384513	0.0633608	-0.0228781	-0.0734665	0.0350727	-0.0771781	-0.0213185	0.00952492	-0.000969759	-0.00118673	-0.0264215	-0.0605468	-0.0617444	-0.00343526	-0.00522292
445	81	560	228	187	1524	268	16	704	2	9	3	4.69438	1420	84		0.6913	0.44	0.6242	0.5737	0.4615	0.6062	0.6711	0.6631	24.7017	26	0	2187		300	6524688	2.17074	0.0153196	0.0244698	0.0141787	0.0385775	0.0682469	-0.0289987	-0.0690076	0.036934	-0.0757622	-0.0183148	0.0128465	0.000517952	0.0010727	-0.0289647	-0.0719601	-0.054889	0.00814918	0.0121677
446	81	561	225	186	1592	294	15	730	13	2	2	3.66516	1455	7		0.6913	0.44	0.6242	0.5737	0.4615	0.6062	0.6711	0.6631	24.7017	14	0	2238		5	1631220	19.0514	0.0187803	0.0363055	0.0119011	0.0365787	0.0800089	-0.044922	-0.0520711	0.0410662	-0.0749473	-0.0269833	0.00700748	0.00129876	-0.00025111	0.00764984	0.0140146	0.00946375	-0.0060124	-0.0239488
447	81	562	225	186	1318	255	10	276	386	8	3	3.17604	570	221		0.7653	0.3903	0.6512	0.5719	0.4502	0.6247	0.7144	0.6631	38.2114	67	1498	1400		79	6116910	24.8857	0.0211471	0.043563	0.00975919	0.0333428	0.0792196	-0.0495694	-0.0400969	0.0395	-0.0602655	-0.0155994	0.0104959	-0.000641697	-0.00725654	0.0278833	0.0604565	0.027287	-0.0207507	-0.0285032
448	81	563	223	184	1671	325	13	348	4	1	1	3.91983	1019	158		0.7653	0.3903	0.6512	0.5719	0.4502	0.6247	0.7144	0.6631	38.2114	40	0	2476		2	407808	19.1202	0.0212976	0.0441005	0.00967916	0.0332869	0.0798668	-0.0503704	-0.0386247	0.0386414	-0.057739	-0.0134735	0.0110659	-0.000486568	-0.00699988	0.0282142	0.0612359	0.0293475	-0.0212904	-0.0284281
449	82	560	225	196	1451	275	14	677	34	2	2	4.51495	879	223		0.6662	0.4203	0.7438	0.4276	0.4574	0.7317	0.4054	0.6631	20.8271	32	30	2575		8	1223418	11.6556	0.0141499	0.0197675	0.0147082	0.0384504	0.0633584	-0.0228767	-0.0734638	0.0350705	-0.0771739	-0.0213178	0.0095233	-0.000969889	-0.00118681	-0.0264177	-0.0605363	-0.0617376	-0.00343752	-0.00522938
450	81	560	226	187	1733	327	17	796	1	1	1	5.97554	3618	34		0.6913	0.44	0.6242	0.5737	0.4615	0.6062	0.6711	0.6631	24.7017	14	0	26		2	407808	11.8175	0.0183315	0.0352126	0.0123889	0.037401	0.0808756	-0.0447649	-0.0527728	0.0407697	-0.0760088	-0.0297443	0.00468667	0.0016964	0.0016019	0.00394196	0.00574716	0.0137159	0.000619423	-0.00595859
451	81	560	227	187	1667	313	16	765	2	2	2	4.71325	1846	68		0.6913	0.44	0.6242	0.5737	0.4615	0.6062	0.6711	0.6631	24.7017	26	0	1768		176	1223418	14.2638	0.0183277	0.0351985	0.0123903	0.0373998	0.0808575	-0.0447452	-0.0527818	0.0407596	-0.0760008	-0.0297392	0.00468436	0.00169464	0.00160114	0.00392827	0.00572295	0.013679	0.000615627	-0.00597369
452	82	561	221	191	1588	300	15	744	16	4	3	4.38609	709	358		0.6662	0.4203	0.7438	0.4276	0.4574	0.7317	0.4054	0.6631	20.8271	71	2262	352		19	2854614	25.2986	0.0139759	0.0190639	0.014764	0.0383655	0.0623773	-0.0218477	-0.0740099	0.0349102	-0.0775731	-0.0222899	0.00870506	-0.00133031	-0.00185194	-0.0246895	-0.055893	-0.0596745	-0.00688334	-0.00871057
453	82	559	250	218	1155	210	9	267	45	8	3	3.79025	1036	59		0.7557	0.2463	0.805	0.5569	0.4069	0.4661	0.68	0.5247	16.04	26	0	2366		1590	6116910	1.13118	0.0404728	0.0332864	-0.0246309	-0.0467692	-0.000695881	-0.0219371	0.0713802	-0.00695695	0.0154314	-0.0480105	-0.03677	-0.0107848	-0.0193827	-0.000838038	0.00866159	-0.0969343	0.0353487	0.0275751
454	82	564	243	213	1518	292	9	309	8	1	1	4.24632	1763	735		0.7851	0.2492	0.7944	0.5542	0.4214	0.5056	0.6651	0.5191	17.5855	40	0	1183		2	407808	35.3978	0.0416009	0.0662294	-0.0181226	-0.0283771	-0.0428793	0.00511495	0.0209086	0.0201649	0.00770331	-0.00694768	-0.0082237	-0.0155754	-0.0357157	0.0392233	0.0877962	0.024707	-0.022874	0.0673583
455	83	553	252	216	1350	276	10	264	50	12	3	2.15013	304	31		0.6079	0.4014	0.6186	0.3244	0.2529	0.6247	0.2461	0.6631	10.985	28	0	3336		258	9379078	24.7174	0.0498279	0.00259667	-0.0325242	-0.0668947	0.00994428	-0.0152215	0.0415414	-0.0339059	-0.0163636	-0.0183099	0.00777669	0.0217296	0.0490217	-0.00846721	-0.0185749	0.0413522	0.078437	0.084927
456	83	554	249	215	1332	236	9	316	12	2	2	2.99013	426	0		0.6241	0	0.5915	0.5343	0.2441	0.5385	0.3144	0.5247	11.6825	25	0	3249		198	1223418	34.1235	0.0482369	0.00957021	-0.0312494	-0.0610161	0.00313526	-0.018638	0.0550423	-0.0190664	-0.0053748	-0.0332175	-0.00986787	0.017214	0.0397618	-0.0308661	-0.0769295	0.071682	6.76e-08	0.032815
457	82	557	252	222	1238	226	8	271	46	2	2	2.78386	981	1510		0.7262	0.3607	0.8801	0.5696	0.3423	0.5567	0.7797	0.5191	18.4522	46	0	1186		31	1223418	17.7863	0.0479309	0.0513104	-0.0250361	-0.0422542	-0.0381774	0.00405915	0.0209457	0.00142532	-0.00732205	-0.00371028	0.00500986	-0.00200888	-0.0093883	0.0347256	0.0891794	-0.00828729	-0.0378642	-0.0986764
458	82	555	254	221	1144	215	8	250	84	15	3	2.06189	861	89		0.7557	0.2463	0.805	0.5569	0.4069	0.4661	0.68	0.5247	16.04	34	0	2645		1735	11825620	0.633875	0.044509	0.028346	-0.0279734	-0.0539755	-0.00837367	-0.0150304	0.0631256	-0.016831	-0.000419255	-0.0439255	-0.0252038	-0.00392747	-0.00198117	-0.0193301	-0.0358667	-0.0462237	0.00311576	-0.0259074
459	82	554	247	214	1630	297	9	372	3	1	1	2.20062	452	5		0.6241	0	0.5915	0.5343	0.2441	0.5385	0.3144	0.5247	11.6825	34	0	3208		2	407808	10.8113	0.045884	0.0177431	-0.0295953	-0.0564281	0.000405327	-0.0203345	0.0648145	-0.0170766	-0.000484742	-0.0418163	-0.0213722	0.00678724	0.0202567	-0.0301316	-0.0706519	0.0283197	0.00210975	0.0155206
460	83	556	251	217	1164	220	9	251	21	102	2	2.3501	758	0		0.6493	0	0.6231	0.4138	0.3488	0.6138	0.3685	0.6631	16.04	12	0	2941		102	2039020	38.1384	0.0424001	0.0286463	-0.0269646	-0.0528166	0.0016322	-0.0204623	0.069703	-0.0189048	0.006771	-0.0468892	-0.0320733	-0.00694883	-0.00915288	-0.0101729	-0.00833458	-0.0823872	0.0234676	0.00135341
461	82	558	249	217	1222	229	9	271	44	8	3	2.09444	517	907		0.7557	0.2463	0.805	0.5569	0.4069	0.4661	0.68	0.5247	16.04	34	0	2253		17	6116910	7.92601	0.0425711	0.0282112	-0.0271958	-0.053498	0.00202005	-0.0202083	0.0692358	-0.0205311	0.00563282	-0.0465529	-0.0314075	-0.00630906	-0.00770562	-0.0113575	-0.0108947	-0.0795466	0.0217319	0.00241408
462	83	555	249	214	1502	277	11	327	35	8	2	3.3622	775	174		0.7147	0.1941	0.7878	0.5699	0.3783	0.4162	0.4387	0.5247	10.985	28	0	2717		15	6932464	24.591	0.0432423	0.0272394	-0.0276223	-0.0537064	0.000298995	-0.019944	0.0690741	-0.0195177	0.0047016	-0.0470767	-0.0303383	-0.00505219	-0.00449756	-0.0143973	-0.0188614	-0.0738173	0.0276898	0.00512065
463	82	559	252	223	1336	236	8	293	97	11	3	2.06517	296	3		0.7262	0.3607	0.8801	0.5696	0.3423	0.5567	0.7797	0.5191	18.4522	39	0	3355		2778	8563548	2.93998	0.0425766	0.0669326	-0.0181686	-0.0273883	-0.0392824	0.00235688	0.0190951	0.0215126	0.0113123	0.0040125	-0.000354872	-0.0143471	-0.0352941	0.0423289	0.0926048	0.0176158	-0.0216026	0.0551698
464	82	556	250	221	1502	296	7	304	15	4	2	1.84133	724	152		0.6665	0	0.7003	0.6164	0.2351	0.5233	0.6357	0.5191	14.7309	28	0	2794		13	2854614	15.3368	0.0420103	0.0442338	-0.0238677	-0.0435571	-0.0249105	-0.00693147	0.0534405	0.000736847	0.00809419	-0.0408021	-0.0303797	-0.0113087	-0.0215147	-0.00149977	0.00266858	-0.0769363	-0.0253992	-0.0716299
465	82	558	248	214	1280	232	10	294	5	1	1	2.73759	1729	612		0.7557	0.2463	0.805	0.5569	0.4069	0.4661	0.68	0.5247	16.04	34	0	1347		2	407808	6.13975	0.0410873	0.0315223	-0.0252479	-0.0476236	-0.000916147	-0.0223305	0.0718897	-0.0078979	0.0139074	-0.0480118	-0.0347432	-0.00866257	-0.0147094	-0.00165323	0.00754513	-0.0953594	0.0450889	0.0200207
466	82	557	249	215	1263	244	9	268	5	2	2	2.50967	885	0		0.7557	0.2463	0.805	0.5569	0.4069	0.4661	0.68	0.5247	16.04	25	0	2795		141	1223418	32.7468	0.0430741	0.026741	-0.0275397	-0.0536395	0.00167157	-0.0206881	0.0698432	-0.0198866	0.00536271	-0.0473422	-0.0309227	-0.0053006	-0.00499363	-0.0135999	-0.0164116	-0.0754218	0.0290578	0.00619026
467	82	554	248	216	1223	219	7	281	7	19	2	2.69273	736	251		0.5825	0	0.5286	0.504	0.1931	0.557	0.465	0.5191	11.6825	34	0	2692		34	1223418	23.1776	0.0444434	0.0216124	-0.0284487	-0.0545962	0.000924892	-0.021573	0.0693345	-0.0162465	0.00328899	-0.0458936	-0.0257996	-0.000513344	0.00583636	-0.0231903	-0.0468302	-0.0226205	0.0160516	0.00500408
468	82	559	251	220	1399	280	9	283	98	13	3	4.7421	637	95		0.7557	0.2463	0.805	0.5569	0.4069	0.4661	0.68	0.5247	18.4522	39	0	2896		24	11010114	11.1472	0.0481731	0.056239	-0.0230175	-0.035931	-0.0324487	-0.00103721	0.0208114	0.00181387	0.0204183	0.037654	0.026677	-0.00308107	-0.0153527	0.0321454	0.0739835	-0.0344659	-0.0331061	-0.112188
469	82	554	250	215	1456	267	9	335	34	6	2	2.63665	812	402		0.6241	0	0.5915	0.5343	0.2441	0.5385	0.3144	0.5247	11.6825	31	0	2467		145	4485778	55.0825	0.046638	0.0134488	-0.030106	-0.0590466	0.00295819	-0.0204992	0.0613052	-0.0234357	-0.00606023	-0.0368492	-0.0145305	0.0125998	0.0298832	-0.0294545	-0.0753529	0.057738	0.00413939	0.0350904
470	83	554	249	214	1638	304	11	367	17	2	2	2.99258	630	0		0.6241	0	0.5915	0.5343	0.2441	0.5385	0.3144	0.5247	9.81778	31	0	3029		201	1223418	34.8565	0.0481606	0.009464	-0.0312648	-0.0610532	0.003147	-0.0187549	0.0550121	-0.0185911	-0.00566248	-0.0328913	-0.00921171	0.0171997	0.0394344	-0.0301606	-0.076293	0.0722163	0.00604205	0.0497263
471	82	554	254	221	1255	232	9	276	1	4	3	3.08128	593	501		0.7147	0.1941	0.7878	0.5699	0.3783	0.4162	0.4387	0.5247	10.985	17	0	2579		192	2854614	8.16954	0.0464457	0.0291085	-0.0285829	-0.0532768	-0.0202592	-0.00852206	0.0536311	-0.0108633	-0.00523982	-0.0392777	-0.0176961	0.00115883	0.00832412	-0.0250507	-0.0546568	-0.00567985	-0.0300249	-0.0859409
472	83	553	253	219	1149	212	7	261	1	4	2	3.97547	932	0		0.6241	0	0.5915	0.5343	0.2441	0.5385	0.3144	0.5247	11.6825	29	0	2750		50	2854614	28.8255	0.0490052	0.0104973	-0.0315655	-0.0612855	-0.0020566	-0.0149431	0.0496076	-0.0167507	-0.00781852	-0.030544	-0.00619196	0.0186537	0.0423704	-0.0306706	-0.0773772	0.0770015	-0.00428719	0.0256594
473	83	556	251	216	1259	237	9	270	119	1	3	1.76117	744	137		0.6493	0	0.6231	0.4138	0.3488	0.6138	0.3685	0.6631	16.04	25	0	2806		4	13048864	35.3608	0.0425776	0.0282108	-0.027202	-0.0535096	0.00202136	-0.020212	0.069236	-0.0205321	0.00562354	-0.0465406	-0.0313889	-0.00630027	-0.00768967	-0.011346	-0.0108737	-0.079468	0.021731	0.0023574
474	82	557	250	216	1174	213	10	267	81	15	2	3.31896	1620	1177		0.6493	0	0.6231	0.4138	0.3488	0.6138	0.3685	0.6631	16.04	31	0	873		1295	11417868	1.18094	0.0402893	0.03372	-0.0243666	-0.0460255	-0.00104227	-0.0221707	0.0717552	-0.00578096	0.0162085	-0.0482394	-0.037288	-0.0114002	-0.0206345	-0.000144994	0.00971437	-0.0976068	0.0378644	0.0306268
475	82	557	253	223	1200	219	7	264	27	5	2	3.44139	884	865		0.7262	0.3607	0.8801	0.5696	0.3423	0.5567	0.7797	0.5191	18.4522	40	0	1914		87	3670200	22.0685	0.0462187	0.0424605	-0.0267593	-0.0491781	-0.0369223	0.00455922	0.0342222	-0.0075681	-0.0116982	-0.0281514	-0.0116992	-0.0039786	-0.00703204	0.00370079	0.0194331	-0.0392485	-0.0329729	-0.0928445
476	82	557	249	215	1455	274	11	317	49	9	3	3.25619	750	1		0.7557	0.2463	0.805	0.5569	0.4069	0.4661	0.68	0.5247	16.04	25	0	2945		1412	6932464	4.09387	0.0422434	0.0290925	-0.0267876	-0.0520346	0.00120433	-0.0208255	0.0699974	-0.017395	0.00811949	-0.0474734	-0.0323845	-0.00492491	-0.00613088	-0.00864339	-0.00481807	-0.0865372	0.0261181	-0.00130207
477	83	555	250	215	1384	263	10	293	79	15	2	2.60932	440	372		0.7147	0.1941	0.7878	0.5699	0.3783	0.4162	0.4387	0.5247	10.985	28	0	2880		21	11417868	31.5999	0.0462883	0.0295323	-0.0283896	-0.0526938	-0.0206427	-0.00881304	0.0543346	-0.00906856	-0.00393788	-0.0400376	-0.0188002	0.000208122	0.0060637	-0.0244549	-0.0530105	-0.0107577	-0.0317179	-0.0871106
478	82	561	244	212	1319	242	10	303	1	1	1	2.5157	911	155		0.7557	0.2463	0.805	0.5569	0.4069	0.4661	0.68	0.5247	16.04	40	0	2617		13	407808	25.2125	0.0396518	0.035455	-0.0237107	-0.0450874	-0.000825517	-0.0217308	0.0710672	-0.00503289	0.0175025	-0.0480146	-0.0389943	-0.0132473	-0.0246044	0.000336954	0.00982957	-0.0962116	0.0287431	0.0385673
479	82	554	249	215	1621	289	10	375	10	2	2	3.07143	355	0		0.7147	0.1941	0.7878	0.5699	0.3783	0.4162	0.4387	0.5247	11.6825	40	0	3332		10	1223418	7.56805	0.0490631	0.0212467	-0.0303539	-0.0574766	-0.0211684	-0.00583446	0.0430121	-0.0150425	-0.0149479	-0.0289576	-0.00475346	0.0150876	0.0336217	-0.0314428	-0.0847683	0.082253	-0.0498418	-0.0595434
480	82	554	247	215	1237	219	7	292	30	5	3	2.63664	1299	289		0.5825	0	0.5286	0.504	0.1931	0.557	0.465	0.5191	11.6825	34	0	2069		13	3670200	8.13928	0.04325	0.0258222	-0.0276507	-0.0535414	0.00140639	-0.0208888	0.0698285	-0.0189871	0.00527097	-0.0473046	-0.0302608	-0.00448374	-0.0032342	-0.0148575	-0.0201588	-0.0695185	0.0289924	0.00435847
481	82	554	255	225	1257	239	7	269	56	9	3	2.50646	1032	2		0.6665	0	0.7003	0.6164	0.2351	0.5233	0.6357	0.5191	14.7309	40	0	2163		8060	6932464	0.518329	0.0458555	0.0421077	-0.0266769	-0.0491002	-0.0372447	0.00422243	0.0369132	-0.00741606	-0.00845563	-0.0289447	-0.0135333	-0.00460151	-0.00795051	0.00184627	0.014995	-0.0452259	-0.0300397	-0.0927249
482	82	556	251	217	1269	239	10	276	64	11	3	3.57923	474	147		0.7557	0.2463	0.805	0.5569	0.4069	0.4661	0.68	0.5247	16.04	29	0	2953		1423	8563548	1.06404	0.0425728	0.0282134	-0.0271974	-0.0535014	0.00201998	-0.02021	0.0692441	-0.0205337	0.00563501	-0.0465626	-0.0314165	-0.00631312	-0.00771202	-0.0113703	-0.0109207	-0.0795933	0.0217248	0.00244786
483	82	554	251	218	1301	234	8	302	3	10	3	3.23771	611	0		0.6241	0	0.5915	0.5343	0.2441	0.5385	0.3144	0.5247	11.6825	32	0	3047		396	8155780	3.0564	0.0468702	0.0188418	-0.0298409	-0.0582303	-0.00579141	-0.0156299	0.0574918	-0.0205859	-0.0077267	-0.0370686	-0.0146893	0.0111059	0.0265792	-0.030667	-0.0783722	0.0502728	-0.0135503	-0.00338794
484	82	558	253	222	1307	248	9	283	3	5	2	2.84852	315	0		0.7557	0.2463	0.805	0.5569	0.4069	0.4661	0.68	0.5247	18.4522	32	0	3353		9	3670200	5.9844	0.0489507	0.0568906	-0.0229089	-0.0353393	-0.0265931	-0.0034479	0.0162565	0.000685141	0.0170911	0.0441763	0.0333538	-0.00133438	-0.012497	0.0291317	0.0657597	-0.0331932	-0.0396665	-0.12128
485	82	554	249	218	1233	221	7	286	116	33	3	4.02613	1465	254		0.6665	0	0.7003	0.6164	0.2351	0.5233	0.6357	0.5191	9.42625	34	0	1946		255	26095680	44.9112	0.0466598	0.0299784	-0.0285563	-0.0530087	-0.0230822	-0.00670929	0.0511095	-0.00991269	-0.00653767	-0.0378249	-0.0160335	0.00142805	0.00855469	-0.0242525	-0.0535454	-0.00216785	-0.0331632	-0.0899322
486	82	558	251	220	1343	267	9	276	91	3	2	3.72658	1248	607		0.7557	0.2463	0.805	0.5569	0.4069	0.4661	0.68	0.5247	18.4522	39	0	1827		13	1631220	13.6126	0.0477413	0.0568477	-0.0226162	-0.0348084	-0.0337483	-0.0012285	0.0217569	0.00535576	0.0198237	0.0327519	0.0230592	-0.00451437	-0.0181204	0.0349453	0.080359	-0.0357612	-0.0274414	-0.106821
487	82	560	247	215	1353	251	11	308	81	10	3	4.27797	1608	337		0.7304	0	0.8446	0.671	0.2754	0.7283	0.7193	0.5247	19.97	59	1651	71		14	7748010	2.27254	0.0394278	0.0360961	-0.0235127	-0.0449934	-0.000513497	-0.0213775	0.0704714	-0.00513158	0.0178348	-0.0478066	-0.0394361	-0.0138476	-0.0257683	-6.3e-05	0.00880348	-0.0942276	0.0231394	0.0430874
488	82	559	254	224	1164	220	7	250	46	11	3	1.52073	866	185		0.7851	0.2492	0.7944	0.5542	0.4214	0.5056	0.6651	0.5191	17.5855	71	2217	267		20	8563548	2.02134	0.0478129	0.0687797	-0.0176359	-0.0214421	-0.00678669	-0.0156365	-0.00304771	0.0277284	-0.00842019	0.0303922	0.0312076	-0.00841888	-0.0290207	0.0318878	0.0626702	-0.0428254	-0.0440983	-0.0942234
489	82	562	234	207	1463	260	13	505	5	1	1	2.34132	859	42		0.7728	0.5881	0.8964	0.6389	0.4989	0.801	0.6986	0.6631	32.48	60	0	2792		2	407808	29.8594	0.0203228	-0.0348225	0.0169134	0.0816663	-0.0409677	-0.0323463	0.0420747	-0.0412855	-0.0318321	0.00129397	0.00486137	-0.00668895	-0.01099	0.00286386	0.0062406	-0.0123972	0.0339619	-0.0162508
490	83	558	243	215	1533	298	14	521	4	5	2	4.77869	836	262		0.8352	0.51	0.8241	0.6162	0.4884	0.5389	0.8686	0.6631	32.48	46	0	2622		19	3670200	14.2892	0.0215985	-0.0393998	0.0160829	0.0819491	-0.0423426	-0.0337823	0.0420408	-0.030797	-0.0283707	0.00067185	0.00665339	-0.00185035	-0.00202254	-0.00348605	-0.0146844	0.0238699	0.00673131	-0.01518
491	83	560	243	217	1475	260	13	513	4	15	3	5.65741	1813	55		0.7728	0.5881	0.8964	0.6389	0.4989	0.801	0.6986	0.6631	21.45	32	0	1859		21	12233370	18.7998	0.0228506	-0.0426616	0.0146485	0.0795125	-0.0425707	-0.0342154	0.0421737	-0.0247955	-0.0262156	-0.000195396	0.00671712	-0.000859523	-0.00258666	0.000222249	-0.00693675	0.0129175	-0.0103603	-0.00418415
492	83	561	234	207	1376	244	13	476	2	1	1	3.24213	1099	11		0.7728	0.5881	0.8964	0.6389	0.4989	0.801	0.6986	0.6631	32.48	26	0	2573		2	407808	28.9253	0.0194116	-0.0314526	0.0174719	0.08119	-0.039705	-0.0310691	0.0415264	-0.0472673	-0.0329516	0.00188374	0.00270168	-0.0110887	-0.0203574	0.0100417	0.0279394	-0.0467972	0.0433819	-0.0111546
493	83	559	248	221	1399	239	14	487	4	2	2	1.587	887	28		0.8374	0.5266	0.8277	0.6714	0.4894	0.4861	0.9392	0.6631	21.45	26	0	2801		7	1223418	9.36689	0.0242991	-0.0469413	0.0131968	0.0770885	-0.0423454	-0.0343333	0.0405057	-0.0109219	-0.0193918	-0.00119403	0.00586379	-0.00115723	-0.00475614	0.00146793	-0.0036242	0.00449897	-0.0311828	0.0114594
494	83	560	238	211	1318	245	13	454	3	1	1	7.00235	1297	502		0.7728	0.5881	0.8964	0.6389	0.4989	0.801	0.6986	0.6631	32.48	34	0	1909		-9999	407808	25.9976	0.0201375	-0.0341424	0.0170265	0.0815702	-0.0407098	-0.0320862	0.0419537	-0.0426151	-0.0321463	0.00146618	0.00450971	-0.00756247	-0.0128186	0.00438561	0.0108497	-0.0193514	0.0369603	-0.0149941
495	82	561	234	208	1465	258	13	508	7	2	2	4.58094	1200	441		0.7728	0.5881	0.8964	0.6389	0.4989	0.801	0.6986	0.6631	32.48	68	0	2067		11	1223418	34.4437	0.0194037	-0.0314272	0.0174704	0.081161	-0.0396787	-0.0310457	0.0414915	-0.047253	-0.0329275	0.00188601	0.00269017	-0.0110888	-0.0203553	0.0100307	0.0279177	-0.0467599	0.0433199	-0.0111349
496	83	561	236	210	1625	285	14	560	16	3	2	2.87127	745	147		0.7728	0.5881	0.8964	0.6389	0.4989	0.801	0.6986	0.6631	21.45	34	0	2817		13	2039020	29.2217	0.0218134	-0.0399596	0.0158206	0.0814955	-0.0424048	-0.0338734	0.0421861	-0.0301619	-0.0281914	0.000479877	0.00667246	-0.00143817	-0.00161094	-0.00263715	-0.0127133	0.021997	0.00580211	-0.0157345
497	83	561	244	218	1376	250	12	306	16	3	2	3.41314	788	164		0.6894	0	0.6954	0.5841	0.4209	0.7662	0.5987	0.6631	21.45	34	0	2739		22	2039020	23.668	0.0256552	-0.0503652	0.0116306	0.073582	-0.0416161	-0.034032	0.0391547	-0.000604414	-0.0148603	-0.00138517	0.00532495	-0.00528289	-0.0141963	0.00407659	0.00246083	-0.0113412	-0.0466455	0.0386208
498	83	560	242	216	1398	253	12	481	35	5	2	5.85262	1094	203		0.6894	0	0.6954	0.5841	0.4209	0.7662	0.5987	0.6631	21.45	34	0	2404		9	3262408	28.367	0.0255054	-0.04981	0.011721	0.0736079	-0.0416624	-0.0340578	0.0397733	-0.00340352	-0.016492	-0.00129123	0.00557855	-0.00559568	-0.0145832	0.00400725	0.00187037	-0.0103808	-0.0444753	0.0399173
499	83	559	241	215	1404	250	13	485	19	3	2	4.67318	2304	169		0.7728	0.5881	0.8964	0.6389	0.4989	0.801	0.6986	0.6631	32.48	40	0	1235		10	2039020	21.8723	0.0203222	-0.0348202	0.0169153	0.0816716	-0.0409694	-0.0323473	0.0420773	-0.0412966	-0.0318369	0.00129518	0.00485949	-0.00669483	-0.0110013	0.00286797	0.00625442	-0.0124203	0.0339747	-0.016251
500	83	560	245	219	1340	248	11	459	9	13	3	2.76572	759	187		0.6894	0	0.6954	0.5841	0.4209	0.7662	0.5987	0.6631	21.45	7	0	2777		22	9786840	23.404	0.0257882	-0.0508642	0.0115586	0.0735786	-0.0415649	-0.0339895	0.0385075	0.00237051	-0.0130683	-0.00148714	0.00494526	-0.00511376	-0.0141478	0.00441026	0.00361458	-0.0128757	-0.0481329	0.0367763
501	83	560	243	216	1502	262	13	522	8	2	2	4.45055	1080	35		0.7728	0.5881	0.8964	0.6389	0.4989	0.801	0.6986	0.6631	32.48	40	0	2580		45	1223418	14.0689	0.0212554	-0.0380999	0.0162751	0.0817795	-0.0420307	-0.0334501	0.0423835	-0.0347511	-0.0300262	0.000833894	0.00635218	-0.00313379	-0.00440474	-0.001579	-0.00876097	0.0142152	0.0162962	-0.0161758
502	82	561	238	213	1452	269	12	315	43	5	2	3.75283	1557	176		0.6894	0	0.6954	0.5841	0.4209	0.7662	0.5987	0.6631	21.45	34	0	1969		7	3670200	42.7416	0.0240751	-0.0463941	0.0134633	0.0775904	-0.0423475	-0.034311	0.0405209	-0.0116157	-0.0196628	-0.00108661	0.00588998	-0.00135074	-0.0046045	0.000512754	-0.00609313	0.00727974	-0.0291754	0.0100401
503	84	558	239	209	1395	261	15	657	8	2	2	7.45212	1153	54		0.8352	0.51	0.8241	0.6162	0.4884	0.5389	0.8686	0.6631	68.7878	34	0	2510		7	1223418	34.0089	0.0212506	-0.0380844	0.0162724	0.0817557	-0.0420122	-0.0334343	0.0423602	-0.0347357	-0.0300083	0.000834067	0.00634638	-0.00313063	-0.00439804	-0.00158289	-0.00876827	0.0142287	0.0162629	-0.0161632
504	83	560	244	218	1439	257	13	322	12	2	2	2.97996	286	55		0.6894	0	0.6954	0.5841	0.4209	0.7662	0.5987	0.6631	21.45	34	0	3369		5	1223418	29.4026	0.0253652	-0.0492819	0.0118058	0.0736325	-0.041714	-0.0340891	0.0403909	-0.00616908	-0.0181092	-0.00119988	0.00583251	-0.00589397	-0.014936	0.00392668	0.00126676	-0.00937905	-0.0420962	0.0409816
505	83	559	248	222	1315	242	12	451	10	2	2	2.27312	1017	105		0.6894	0	0.6954	0.5841	0.4209	0.7662	0.5987	0.6631	21.45	26	0	2582		46	1223418	14.1148	0.0260733	-0.0519072	0.0114106	0.0735935	-0.0414889	-0.0339273	0.0372372	0.00852322	-0.0093524	-0.00173296	0.0040946	-0.00484992	-0.0142112	0.0052338	0.00623015	-0.0161999	-0.0497289	0.0330942
506	83	558	247	220	1429	269	13	491	46	9	2	2.22954	746	191		0.8352	0.51	0.8241	0.6162	0.4884	0.5389	0.8686	0.6631	32.48	28	206	2575		19	6932464	7.00115	0.022258	-0.0410482	0.0152962	0.0805511	-0.0425095	-0.0340458	0.0424734	-0.0287723	-0.0279084	0.000170784	0.00671479	-0.00146145	-0.00243718	-0.000980514	-0.00952209	0.016651	0.00113478	-0.0109442
507	83	558	241	212	1449	265	15	506	5	3	2	3.04322	1086	188		0.8352	0.51	0.8241	0.6162	0.4884	0.5389	0.8686	0.6631	68.7878	50	0	2428		7	1223418	20.9184	0.0214324	-0.0387695	0.0161736	0.081853	-0.0421961	-0.0336279	0.042224	-0.032884	-0.0293049	0.00078353	0.00660811	-0.00236727	-0.00297813	-0.00260229	-0.0121016	0.0199764	0.0115638	-0.0153198
508	82	561	236	210	1322	241	12	457	54	8	3	5.03624	2081	504		0.7728	0.5881	0.8964	0.6389	0.4989	0.801	0.6986	0.6631	32.48	53	0	1100		11	6116910	33.7428	0.0194047	-0.0314305	0.0174706	0.0811649	-0.0396822	-0.0310488	0.0414961	-0.047255	-0.0329307	0.00188573	0.00269166	-0.0110889	-0.0203557	0.0100322	0.0279207	-0.0467651	0.0433282	-0.0111375
509	84	558	236	206	1348	240	15	626	13	2	2	5.3476	989	87		0.8352	0.51	0.8241	0.6162	0.4884	0.5389	0.8686	0.6631	68.7878	40	0	2646		5	1223418	44.0155	0.0203277	-0.0348392	0.0169109	0.0816716	-0.0409776	-0.0323561	0.0420869	-0.0412719	-0.0318355	0.00129074	0.00487116	-0.00667685	-0.0109671	0.00285764	0.00621416	-0.0123547	0.0339705	-0.0162677
510	83	560	243	216	1483	257	14	517	149	16	3	4.67714	1259	184		0.7728	0.5881	0.8964	0.6389	0.4989	0.801	0.6986	0.6631	21.45	40	0	2262		21	13456608	15.6014	0.0232987	-0.0443434	0.0143685	0.0795245	-0.0426213	-0.0343688	0.0409778	-0.0170632	-0.0219672	-0.000787696	0.0061277	0.000182583	-0.000969887	-0.00105007	-0.00948197	0.0145196	-0.0222017	-0.00140829
511	83	558	244	217	1425	268	14	488	31	4	2	3.74329	1172	157		0.8352	0.51	0.8241	0.6162	0.4884	0.5389	0.8686	0.6631	32.48	75	912	1470		7	3670200	11.9583	0.021817	-0.0399712	0.0158256	0.0815252	-0.0424251	-0.0338902	0.0422125	-0.0301898	-0.0282153	0.000480955	0.00667731	-0.00144597	-0.00162546	-0.0026328	-0.0127042	0.0219807	0.00584894	-0.0157586
512	83	559	247	221	1334	238	12	463	158	16	3	3.87504	1059	157		0.7728	0.5881	0.8964	0.6389	0.4989	0.801	0.6986	0.6631	21.45	34	0	2506		21	13864350	13.1695	0.0234488	-0.0449128	0.0142802	0.0795405	-0.042634	-0.0344037	0.0405092	-0.014417	-0.0205107	-0.000919005	0.00594738	0.000470597	-0.000593235	-0.0012674	-0.00977951	0.0145062	-0.0259741	-0.000998616
513	82	560	239	212	1313	240	12	452	99	12	3	6.08505	1482	278		0.7728	0.5881	0.8964	0.6389	0.4989	0.801	0.6986	0.6631	32.48	21	0	1961		16	10194600	29.9725	0.0194102	-0.0314481	0.0174718	0.0811854	-0.0397006	-0.0310651	0.0415206	-0.0472656	-0.0329478	0.00188422	0.00269958	-0.0110891	-0.0203579	0.0100402	0.0279369	-0.0467929	0.0433729	-0.0111515
514	83	560	241	215	1356	249	11	466	4	9	3	2.55317	874	90		0.6894	0	0.6954	0.5841	0.4209	0.7662	0.5987	0.6631	21.45	26	0	2727		22	6524688	29.9393	0.0253637	-0.0492774	0.0118064	0.0736308	-0.0417114	-0.0340867	0.0403879	-0.0061726	-0.0181088	-0.00119933	0.00583112	-0.00589453	-0.0149364	0.00392651	0.00126821	-0.00938054	-0.0420921	0.0409782
515	82	561	241	216	1342	247	11	294	3	9	3	4.40751	1622	23		0.6894	0	0.6954	0.5841	0.4209	0.7662	0.5987	0.6631	21.45	34	0	2052		19	7340238	37.5727	0.024299	-0.0469399	0.0131766	0.0770074	-0.0423005	-0.0342983	0.0404425	-0.010805	-0.0193171	-0.00120186	0.00585796	-0.00112517	-0.00470145	0.00145697	-0.00365418	0.00454756	-0.0313433	0.011561
516	83	557	246	217	1630	304	17	561	30	7	2	4.80801	1040	268		0.8352	0.51	0.8241	0.6162	0.4884	0.5389	0.8686	0.6631	68.7878	60	0	2404		157	5301348	26.5784	0.0214281	-0.0387555	0.0161739	0.0818418	-0.0421848	-0.0336177	0.0422106	-0.0328863	-0.0292979	0.000784914	0.00660196	-0.00237164	-0.00298586	-0.00260044	-0.0120913	0.0199596	0.0115554	-0.0153116
517	82	560	238	211	1304	240	11	293	3	4	2	5.2267	2006	549		0.7728	0.5881	0.8964	0.6389	0.4989	0.801	0.6986	0.6631	32.48	21	0	1148		4	1223418	29.8943	0.0194103	-0.0314484	0.0174718	0.0811858	-0.039701	-0.0310655	0.0415211	-0.0472658	-0.0329482	0.00188419	0.00269974	-0.0110891	-0.0203579	0.0100403	0.0279372	-0.0467934	0.0433738	-0.0111518
518	83	559	248	222	1310	235	12	452	104	19	3	2.47557	648	135		0.6894	0	0.6954	0.5841	0.4209	0.7662	0.5987	0.6631	21.45	14	0	2931		44	15087564	17.5609	0.0260638	-0.0518776	0.0114149	0.0735855	-0.0414746	-0.0339135	0.0372236	0.00848559	-0.00935959	-0.00172906	0.00408819	-0.00485396	-0.0142132	0.00523106	0.00623261	-0.0161988	-0.0496948	0.0330736
519	83	560	242	216	1384	250	12	477	106	13	3	5.63357	1489	207		0.7728	0.5881	0.8964	0.6389	0.4989	0.801	0.6986	0.6631	21.45	40	0	2017		-9999	10194600	21.7293	0.0226248	-0.0421546	0.0149313	0.0800501	-0.0425724	-0.0341614	0.0421815	-0.0255949	-0.0263945	-0.00013011	0.00661859	-0.000929246	-0.00207766	-0.000605749	-0.0086847	0.0157408	-0.00638395	-0.00869956
520	83	558	246	218	1355	250	13	469	4	7	3	3.31127	1417	462		0.8352	0.51	0.8241	0.6162	0.4884	0.5389	0.8686	0.6631	32.48	59	107	1743		19	6524688	8.43319	0.0222552	-0.0410391	0.0152968	0.0805454	-0.0425029	-0.0340398	0.0424656	-0.0287758	-0.027905	0.000171909	0.00671086	-0.00146497	-0.00244322	-0.000979289	-0.00951454	0.0166383	0.00113376	-0.0109391
521	83	560	237	210	1401	251	13	486	62	13	3	6.09117	994	61		0.7728	0.5881	0.8964	0.6389	0.4989	0.801	0.6986	0.6631	32.48	34	0	2648		56	10602358	22.7917	0.0201427	-0.0341593	0.017027	0.0815875	-0.0407259	-0.0321007	0.0419743	-0.04262	-0.0321598	0.00146457	0.00451786	-0.00755962	-0.0128138	0.00438742	0.0108486	-0.0193511	0.036993	-0.0150095
522	83	559	242	214	1548	298	15	526	3	3	2	4.19312	895	219		0.8352	0.51	0.8241	0.6162	0.4884	0.5389	0.8686	0.6631	32.48	75	272	2338		7	2446818	13.3372	0.0218144	-0.0399626	0.015826	0.081519	-0.0424185	-0.0338842	0.0422047	-0.0301925	-0.0282117	0.000481932	0.00667344	-0.00144936	-0.00163158	-0.00263099	-0.0126956	0.0219661	0.00584611	-0.0157517
523	83	557	246	217	1265	232	13	435	1	7	3	2.80305	1601	148		0.8352	0.51	0.8241	0.6162	0.4884	0.5389	0.8686	0.6631	68.7878	59	0	1967		144	5301348	29.406	0.0212589	-0.038112	0.0162721	0.0817788	-0.0420354	-0.0334552	0.0423883	-0.0347331	-0.030024	0.00083116	0.00635955	-0.00312145	-0.00438132	-0.00158747	-0.00879244	0.0142679	0.0162859	-0.0161868
524	83	559	235	206	1454	274	15	497	19	2	2	14.0242	2523	76		0.8352	0.51	0.8241	0.6162	0.4884	0.5389	0.8686	0.6631	68.7878	34	0	1044		27	1223418	31.504	0.0212551	-0.0380993	0.0162721	0.0817676	-0.0420244	-0.0334453	0.0423749	-0.0347336	-0.0300163	0.000832458	0.00635342	-0.00312549	-0.00438871	-0.00158538	-0.00878133	0.0142499	0.0162742	-0.0161751
525	83	558	241	213	1655	306	16	577	13	3	2	6.08869	1266	152		0.8352	0.51	0.8241	0.6162	0.4884	0.5389	0.8686	0.6631	32.48	39	0	2295		7	2039020	15.118	0.021597	-0.0393949	0.0160831	0.0819455	-0.0423388	-0.0337789	0.0420364	-0.0307988	-0.0283687	0.000672401	0.00665112	-0.00185232	-0.00202615	-0.00348481	-0.014679	0.0238611	0.00672952	-0.0151764
526	83	557	244	214	1412	265	15	478	1	1	1	2.36883	669	254		0.8352	0.51	0.8241	0.6162	0.4884	0.5389	0.8686	0.6631	68.7878	53	2211	601		133	407808	34.3597	0.0212499	-0.0380823	0.0162724	0.0817539	-0.0420105	-0.0334327	0.0423581	-0.034736	-0.0300071	0.000834293	0.00634539	-0.00313136	-0.00439935	-0.00158253	-0.00876639	0.0142257	0.0162613	-0.0161615
527	84	556	222	187	1844	332	27	844	4	1	1	4.02065	1878	69		0.7997	0.5727	0.8133	0.7013	0.4663	0.6785	0.7402	0.6631	68.3921	53	188	1618		2	407808	38.4491	0.0154416	-0.0193043	0.018843	0.0751188	-0.0309502	-0.0227062	0.028688	-0.0422975	-0.0230707	0.00365009	-0.00398748	-0.0156293	-0.0292867	0.00496583	0.015637	-0.0257334	-0.0222411	0.0219685
528	85	558	226	189	1392	271	17	635	49	11	3	5.70998	661	0		0.7962	0.5025	0.833	0.591	0.4842	0.5789	0.6456	0.6631	50.5088	34	0	3026		111	8563548	31.0448	0.0151509	-0.0182549	0.0180421	0.0708727	-0.0279438	-0.0202193	0.0242912	-0.0373644	-0.0189198	0.00335824	-0.00444862	-0.0123236	-0.0218681	0.0019748	0.00936237	-0.0145636	-0.018272	0.01446
529	79	537	220	167	1369	260	15	642	30	2	2	6.13958	632	11		0.7092	0.3203	0.7897	0.4969	0.5205	0.6986	0.4888	0.6517	42.806	34	0	3112		9	1223418	21.659	0.00953012	0.00226914	0.00982931	0.0202844	0.00782447	0.00980439	-0.0207842	-0.014564	0.0113848	0.00365668	-0.0139033	-0.00239291	0.00155481	-0.00580365	0.00545472	-0.00546784	0.000482717	-0.00195094
530	79	529	208	153	1631	303	21	777	1	1	1	6.25226	547	0		0.7092	0.3203	0.7897	0.4969	0.5205	0.6986	0.4888	0.6517	17.0831	50	0	3194		158	407808	131.689	0.00945982	0.00243392	0.00962775	0.0193971	0.00828963	0.0101559	-0.0213163	-0.0135711	0.0119153	0.00354896	-0.013734	-0.00185681	0.00258054	-0.00591619	0.00491439	-0.00460232	0.00183468	-0.00311958
531	80	537	219	165	1424	248	22	666	2	4	3	8.58744	196	0		0.7679	0.547	0.8216	0.5498	0.4587	0.8349	0.6067	0.6631	76.9843	46	0	3568		17	2854614	14.4283	0.00948389	0.00224401	0.0097155	0.0200312	0.00767074	0.00960988	-0.020271	-0.014179	0.0110136	0.00353245	-0.0133259	-0.00230811	0.00140936	-0.00542103	0.00513889	-0.00516609	0.000312462	-0.00164588
532	82	560	241	204	1410	270	12	289	3	2	2	3.38938	1422	491		0.6743	0	0.6395	0.6359	0.2918	0.6669	0.6632	0.6631	32.752	32	0	1804		215	1223418	24.1104	0.0249471	0.0280807	-0.00972245	-0.0189562	-0.00131222	-0.00817282	0.041022	-0.00992935	0.0127384	-0.0373764	-0.032274	-0.0136817	-0.0208958	-0.0283382	-0.0574292	-0.102051	-0.0158106	0.060047
533	82	561	242	205	1433	268	12	299	394	3	2	2.51504	1031	131		0.6299	0	0.646	0.4144	0.4553	0.7874	0.3614	0.6631	32.752	26	0	2517		89	2039020	23.7295	0.0249481	0.0280824	-0.00972358	-0.0189584	-0.00131271	-0.00817398	0.0410252	-0.00992848	0.0127384	-0.0373779	-0.0322743	-0.0136826	-0.0208978	-0.0283392	-0.0574328	-0.102055	-0.0158119	0.0600548
534	81	561	225	188	1425	277	12	287	32	6	2	3.7604	1435	34		0.6676	0	0.6806	0.6205	0.3575	0.7478	0.6692	0.5247	16.24	32	0	2209		8	4485778	91.2122	0.0199308	0.0377407	0.00213271	0.0115632	0.0275682	-0.0260847	0.0209526	-0.00320524	0.0282156	0.012807	-0.00602588	-0.00123984	-0.00559471	0.0517914	0.123251	0.104671	-0.0259335	0.0113575
535	80	559	225	185	1288	250	12	592	1	11	3	5.87253	1370	65		0.6734	0.4367	0.6518	0.5462	0.5026	0.6384	0.5915	0.6631	20.1422	53	0	452		74	8563548	32.4519	0.0141492	0.0197646	0.0147083	0.0384494	0.0633542	-0.022873	-0.0734621	0.0350666	-0.0771694	-0.0213184	0.00952001	-0.000969924	-0.00118598	-0.0264168	-0.060531	-0.0617355	-0.003437	-0.00523661
536	82	560	223	193	1306	239	13	602	37	7	3	3.81163	1754	260		0.6662	0.4203	0.7438	0.4276	0.4574	0.7317	0.4054	0.6631	20.8271	45	0	1666		76	5301348	32.5903	0.0132293	0.0160663	0.0150972	0.038243	0.0608958	-0.0193513	-0.0735894	0.0315031	-0.0748852	-0.0241422	0.00465838	-0.0011003	-0.00040449	-0.021174	-0.0426617	-0.0552406	-0.00432821	-0.0249446
537	70	491	206	148	1615	231	56	617	40	1	1	7.29185	2188	0		0.828	0.6146	0.8197	0.5133	0.5101	0.9249	0.4918	0.6631	109.815	26	0	1626		4	407808	53.7018	0.0107782	0.00332909	0.0206982	0.030819	0.0251392	0.0440221	-0.0312752	-0.0513316	0.0700487	-0.0946602	0.0401807	-0.0102532	0.0251572	0.0541457	-0.0122287	-0.0136034	-0.0407991	0.034595
538	75	504	219	160	1332	211	46	565	132	10	3	10.491	1303	0		0.8062	0	0.8469	0.7381	0.8069	0.9354	0.5566	0.6631	44.2527	21	0	2500		24	7748010	24.5675	0.0109232	0.00342909	0.0221114	0.0320603	0.0271996	0.0483188	-0.0314391	-0.0546823	0.0754388	-0.104119	0.0454599	-0.0104244	0.0245781	0.0527204	-0.0127511	-0.0113534	-0.0345231	0.0288988
539	75	502	220	157	1553	248	56	680	14	4	2	4.83856	1722	0		0.8062	0	0.8469	0.7381	0.8069	0.9354	0.5566	0.6631	44.2527	26	0	2090		8	2854614	96.2453	0.010931	0.00343431	0.0221754	0.0321267	0.0272964	0.048513	-0.0314953	-0.0548942	0.0757637	-0.104663	0.0457544	-0.0104724	0.0246902	0.0530182	-0.0128395	-0.0113904	-0.0347031	0.0290576
540	75	503	218	159	1532	232	53	642	15	2	2	4.78329	1014	0		0.8062	0	0.8469	0.7381	0.8069	0.9354	0.5566	0.6631	44.2527	34	0	2801		8	1223418	98.4048	0.0109306	0.00343402	0.0221712	0.032123	0.0272904	0.0485006	-0.0314939	-0.0548834	0.0757467	-0.104633	0.0457382	-0.0104705	0.0246864	0.0530077	-0.0128356	-0.0113904	-0.0346999	0.0290551
541	75	503	220	160	1421	225	51	615	91	5	3	6.0586	1336	0		0.7293	0.586	0.7084	0.6586	0.6503	0.8161	0.4467	0	30.7062	40	0	2486		15	4077990	87.2658	0.010933	0.00343567	0.0221941	0.0321438	0.0273233	0.048568	-0.0315043	-0.0549456	0.0758443	-0.1048	0.0458298	-0.0104822	0.0247118	0.0530766	-0.0128589	-0.0113937	-0.0347296	0.02908
542	75	502	219	159	1482	237	53	645	28	2	2	6.52867	1366	0		0.7293	0.586	0.7084	0.6586	0.6503	0.8161	0.4467	0	30.7062	40	0	2463		5	1223418	88.2346	0.0109328	0.00343554	0.0221922	0.0321422	0.0273207	0.0485627	-0.0315038	-0.0549412	0.0758371	-0.104788	0.045823	-0.0104814	0.0247103	0.0530724	-0.0128573	-0.0113939	-0.0347285	0.0290793
543	76	504	217	156	1489	241	54	655	43	10	3	6.82672	1196	0		0.7293	0.586	0.7084	0.6586	0.6503	0.8161	0.4467	0	30.7062	32	0	2626		47	7748010	79.995	0.0109343	0.00343657	0.0222075	0.0321551	0.027342	0.0486069	-0.0315077	-0.0549784	0.0758964	-0.104891	0.04588	-0.0104875	0.0247227	0.0531064	-0.0128702	-0.0113928	-0.0347366	0.0290851
544	75	502	220	159	1457	224	53	602	22	7	2	10.7772	3612	0		0.7293	0.586	0.7084	0.6586	0.6503	0.8161	0.4467	0	30.7062	26	0	211		28	5709130	82.5815	0.0109338	0.00343625	0.0222027	0.0321511	0.0273354	0.0485932	-0.0315065	-0.0549669	0.0758781	-0.104859	0.0458624	-0.0104856	0.0247189	0.053096	-0.0128662	-0.0113931	-0.0347343	0.0290834
545	75	502	220	159	1457	224	53	602	22	7	2	10.7772	3592	0		0.7293	0.586	0.7084	0.6586	0.6503	0.8161	0.4467	0	30.7062	26	0	233		28	5301348	82.9385	0.0109337	0.00343621	0.0222021	0.0321506	0.0273345	0.0485913	-0.0315064	-0.0549653	0.0758755	-0.104855	0.0458599	-0.0104853	0.0247184	0.0530946	-0.0128657	-0.0113932	-0.0347339	0.0290832
546	75	498	216	155	1530	221	56	599	105	3	2	10.6033	3740	0		0.7293	0.586	0.7084	0.6586	0.6503	0.8161	0.4467	0	30.7062	21	0	96		20	2039020	95.8034	0.0109314	0.00343454	0.0221776	0.0321296	0.0273001	0.0485201	-0.0314993	-0.0549043	0.0757787	-0.104687	0.0457672	-0.0104752	0.0246973	0.0530368	-0.0128443	-0.0113941	-0.0347178	0.0290709
547	76	502	214	153	1350	205	51	549	16	1	1	11.1396	3682	0		0.7293	0.586	0.7084	0.6586	0.6503	0.8161	0.4467	0	30.7062	21	0	132		12	407808	86.1411	0.0109326	0.00343544	0.0221932	0.0321407	0.0273207	0.0485639	-0.0314965	-0.0549332	0.0758268	-0.104774	0.0458167	-0.0104775	0.0246996	0.0530449	-0.0128517	-0.0113855	-0.0346998	0.0290526
548	76	504	210	149	1504	218	60	592	38	7	2	7.18111	3141	0		0.7293	0.586	0.7084	0.6586	0.6503	0.8161	0.4467	0	30.7062	21	0	690		10	5301348	93.7682	0.0109311	0.00343441	0.0221784	0.0321279	0.0272998	0.0485208	-0.0314917	-0.0548956	0.0757673	-0.104671	0.04576	-0.0104711	0.024686	0.0530077	-0.0128383	-0.0113853	-0.0346878	0.0290431
549	77	508	216	154	1137	166	50	426	91	18	3	5.06501	2043	0		0.7688	0.5995	0.6937	0.7774	0.7064	0.9016	0.5829	0	17.492	21	0	1700		25	13456608	160.168	0.010827	0.00353646	0.0290443	0.0329074	0.0331622	0.0625561	-0.0200827	-0.0501636	0.0719467	-0.103294	0.0459211	-0.0151503	0.0141818	0.0291074	-0.0102629	-0.00100933	-0.00479231	0.00591945
550	77	505	208	146	1351	199	63	509	67	11	3	6.70592	2149	9		0.7688	0.5995	0.6937	0.7774	0.7064	0.9016	0.5829	0	17.492	21	0	1657		18	8563548	173.429	0.0109592	0.00352451	0.0273176	0.0330097	0.032098	0.0598395	-0.0227741	-0.0513891	0.0729836	-0.103677	0.0459528	-0.0121789	0.00957814	0.0259857	-0.00864871	-0.00162705	-0.00755534	0.0104074
551	79	518	221	161	1328	197	58	523	2	3	2	3.20024	1943	65		0.8154	0.851	0.8253	0.7179	0.8156	0.8925	0.4856	0.8441	27.8512	21	0	1804		6	2039020	123.974	0.0105586	0.00356141	0.0333988	0.0326883	0.0358155	0.0692263	-0.0137868	-0.0473969	0.0694119	-0.102203	0.0462198	-0.0155201	0.0156895	0.022984	-0.00921835	0.00221252	-0.00218178	0.00526063
552	79	515	216	155	1361	198	59	512	5	9	2	9.19413	2143	0		0.8154	0.851	0.8253	0.7179	0.8156	0.8925	0.4856	0.8441	26.0362	21	0	1638		55	6932464	140.762	0.0106273	0.00353316	0.0309841	0.0325284	0.0338965	0.0645909	-0.0177493	-0.0491691	0.0711234	-0.103347	0.0464957	-0.0126067	0.0198415	0.0300434	-0.00884008	-0.00308353	-0.00728135	0.00913258
553	79	519	227	167	1196	172	51	442	18	4	2	4.53607	171	10		0.8154	0.851	0.8253	0.7179	0.8156	0.8925	0.4856	0.8441	26.0362	53	0	3636		55	2854614	117.692	0.0098688	0.00352695	0.0409855	0.0314115	0.0396425	0.0793698	-0.00154911	-0.0397986	0.0608678	-0.0939428	0.0446663	0.00264879	-0.00594155	-0.0121677	-0.00164898	0.012979	0.0294314	-0.0251605
554	79	518	228	168	1217	170	53	428	782	6	3	8.67838	808	0		0.8154	0.851	0.8253	0.7179	0.8156	0.8925	0.4856	0.8441	26.0362	46	0	3020		150	4485778	11.2319	0.0100374	0.00354391	0.0401746	0.0317627	0.0395812	0.0790406	-0.00227786	-0.0401129	0.0611817	-0.0937669	0.0439373	-0.00291188	-0.00406141	-0.00831829	-0.00313302	0.0126613	0.0286028	-0.0233767
555	79	518	230	169	1240	177	54	445	80	11	3	6.08106	1723	55		0.8154	0.851	0.8253	0.7179	0.8156	0.8925	0.4856	0.8441	26.0362	75	0	2059		161	8563548	10.6082	0.0100375	0.00354406	0.0401785	0.0317643	0.0395851	0.0790493	-0.00227567	-0.0401164	0.0611879	-0.093779	0.0439444	-0.00291194	-0.00406215	-0.00831783	-0.00313412	0.0126631	0.028605	-0.023378
556	77	508	219	158	1111	161	43	437	61	11	3	6.51362	2215	5		0.7293	0.586	0.7084	0.6586	0.6503	0.8161	0.4467	0	30.7062	32	0	1609		15	8563548	88.4954	0.0109464	0.00346515	0.023703	0.0324479	0.0287632	0.0519334	-0.0291101	-0.0541742	0.0753933	-0.105092	0.046212	-0.0111219	0.0204549	0.0461166	-0.0119104	-0.00868083	-0.0274732	0.02419
557	76	502	211	149	1431	216	58	572	10	3	2	10.299	1782	0		0.7293	0.586	0.7084	0.6586	0.6503	0.8161	0.4467	0	28.6282	26	0	1952		87	2039020	99.6746	0.0109306	0.00343438	0.0221923	0.0321266	0.0273122	0.048553	-0.0314525	-0.0548719	0.0757431	-0.104652	0.0457576	-0.0104527	0.0246304	0.0528673	-0.0128137	-0.0113351	-0.0345225	0.0288895
558	76	500	209	147	1559	223	68	597	39	4	2	10.0972	3305	0		0.7688	0.5995	0.6937	0.7774	0.7064	0.9016	0.5829	0	17.492	26	0	477		9	2854614	112.915	0.0109278	0.00343248	0.0221658	0.0321026	0.0272742	0.0484752	-0.0314406	-0.0548002	0.0756306	-0.104459	0.0456519	-0.0104393	0.0246009	0.0527875	-0.0127869	-0.0113311	-0.0344877	0.0288603
559	77	509	214	153	1232	175	53	471	40	3	2	5.73013	2481	0		0.7688	0.5995	0.6937	0.7774	0.7064	0.9016	0.5829	0	27.8512	21	0	1326		11	2039020	107.019	0.010929	0.0034333	0.0221774	0.0321129	0.0272907	0.048509	-0.0314454	-0.0548308	0.0756787	-0.104542	0.0456973	-0.0104447	0.0246136	0.0528214	-0.0127982	-0.0113327	-0.0345025	0.0288722
560	75	495	209	146	1550	217	69	565	19	1	1	5.47283	3353	0		0.7688	0.5995	0.6937	0.7774	0.7064	0.9016	0.5829	0	17.492	28	0	477		3	407808	138.454	0.010922	0.00342846	0.0221107	0.0320521	0.0271948	0.0483127	-0.0314137	-0.0546478	0.0753921	-0.104052	0.0454287	-0.0104102	0.0245369	0.0526146	-0.0127294	-0.0113211	-0.0344093	0.0287935
561	81	564	232	196	1791	303	11	520	2	1	2	1.54813	440	19		0.6311	0	0.5942	0.7634	0.1961	0.5728	0.8544	0.5247	3.41167	35	0	3203		2	407808	90.8563	0.0206658	-0.00754662	-0.0063423	-0.0184608	0.00901851	0.00679414	0.0068909	-0.00730255	0.0106057	-0.0243381	-0.0269005	-0.0154325	-0.0224966	-0.0197186	-0.0338596	-0.041731	-0.0339875	0.0213813
562	82	558	250	213	1494	247	12	421	4	1	2	3.60005	2069	128		0.5925	0	0.6742	0.7078	0.14	0.6567	0.4691	0.5191	2.312	29	0	1476		49	407808	26.6716	0.0147897	-0.0113531	0.00287223	-0.00579427	0.017324	0.0167043	-0.0305664	-0.0221408	-0.00140622	0.0142149	-0.00730506	-0.0295745	-0.0586206	0.00684467	0.0168611	-0.0370231	-0.118601	0.0189718
563	84	545	256	213	1264	232	15	326	46	10	2	3.49573	1670	269		0.5956	0	0.5941	0.3164	0.2007	0.616	0.2121	0.5191	4.705	29	0	1780		252	8155780	80.2587	0.0428297	-0.0484105	-0.0269667	-0.0641282	0.0178198	0.0133637	-0.0191117	0.0115327	0.0102291	-0.00106995	-0.00368248	0.00406943	3.08e-05	0.0101701	0.0355528	-0.0391366	-0.0169957	-0.0352773
564	84	545	255	212	1297	235	16	337	38	7	2	4.85117	811	441		0.5956	0	0.5941	0.3164	0.2007	0.616	0.2121	0.5191	4.705	35	0	2444		252	5301348	82.713	0.0428156	-0.0483929	-0.0269522	-0.0640966	0.0178177	0.0133633	-0.0191136	0.0115112	0.0102194	-0.00106504	-0.00367974	0.00406613	3.16e-05	0.0101618	0.035534	-0.03912	-0.0169943	-0.0352638
565	83	556	249	210	1430	258	9	399	26	3	2	2.36698	263	86		0.6125	0	0.6544	0.7534	0.3109	0.5815	0.5468	0.5191	3.61333	29	0	3367		8	2039020	9.34501	0.0198619	-0.0240475	-0.00368903	-0.0220996	0.0228689	0.0202782	-0.0376294	-0.0381564	-0.0158036	0.0199699	0.00407549	-0.0191449	-0.0399441	0.00504664	0.0158782	-0.0316072	-0.139477	0.0225053
566	82	558	247	208	1485	275	9	410	44	8	2	2.28839	1457	132		0.6125	0	0.6544	0.7534	0.3109	0.5815	0.5468	0.5191	3.61333	23	0	2095		1287	6116910	5.79686	0.0176313	-0.0185315	-0.000997267	-0.0155801	0.0207806	0.0189876	-0.034598	-0.0309938	-0.00881314	0.0160284	-0.00197853	-0.0227408	-0.0472401	0.00364718	0.0141777	-0.0363534	-0.15363	0.0125664
567	84	546	253	211	1377	249	16	360	19	4	2	3.17395	784	73		0.5956	0	0.5941	0.3164	0.2007	0.616	0.2121	0.5191	4.705	29	0	2843		232	2854614	92.5853	0.0423644	-0.0471037	-0.0268544	-0.0641295	0.0173321	0.0128599	-0.0163645	0.00246344	0.0039805	-0.00100476	-0.00150699	0.00468104	0.00152195	0.00865545	0.0322717	-0.0391437	-0.0262267	-0.0422509
568	84	547	259	235	1250	234	15	380	67	16	3	2.30473	467	108		0.6036	0	0.5988	0.5435	0.1947	0.4631	0.2673	0.5191	6.99	29	0	3127		1875	11010114	2.68829	0.0480638	-0.0266449	-0.0307529	-0.0669422	0.00881655	0.0044622	-0.00404799	0.0241258	0.00887374	-0.00540779	0.000493478	0.012002	0.0163949	-0.0139979	-0.0361295	-0.0428243	0.0791275	0.0957122
569	83	548	258	218	1284	234	14	386	55	12	3	1.60973	457	116		0.6036	0	0.5988	0.5435	0.1947	0.4631	0.2673	0.5191	4.295	40	0	3123		1771	8971314	1.26267	0.0459514	-0.0296761	-0.0298168	-0.0652226	0.0146697	0.00183869	-0.00148386	0.00768843	0.00145487	-0.00387971	0.00393655	0.0138008	0.0236607	-0.00730541	-0.017687	-0.0439014	0.0463325	0.054224
570	83	549	251	209	1333	240	10	327	117	22	3	2.17251	1290	37		0.5956	0	0.5941	0.3164	0.2007	0.616	0.2121	0.5191	4.83667	20	0	2383		27	17533938	131.783	0.0398391	-0.0445451	-0.0254872	-0.0615913	0.0178934	0.0104077	-0.00883747	-0.0294533	-0.0170864	-0.000724379	0.00681751	0.0134216	0.0238001	-0.00468548	-0.000515407	-0.0341935	-0.0225392	-0.0852316
571	82	577	229	204	1403	254	6	329	79	18	3	1.5033	692	90		0.634	0	0.73	0.5564	0.2565	0.7114	0.5775	0.5191	12.6356	29	0	2864		99	15495298	64.4034	0.0201102	0.0392787	0.00596431	0.0212709	0.0430289	-0.0311384	0.0139724	-0.0214992	0.0908782	0.117075	0.0484087	0.00172911	-0.00496578	0.0249793	0.0493449	0.043307	-0.0171006	0.00164601
572	82	578	227	202	1522	275	6	357	33	8	3	3.61107	518	91		0.634	0	0.73	0.5564	0.2565	0.7114	0.5775	0.5191	12.6356	35	0	3031		17	6524688	69.0764	0.0201002	0.0392452	0.00596808	0.0212703	0.0430002	-0.0311027	0.0139412	-0.0214947	0.0908177	0.116991	0.0483642	0.00172726	-0.00495788	0.0249466	0.0492874	0.0432586	-0.0170823	0.00164828
573	82	578	226	202	1524	270	6	365	14	2	2	3.42125	820	61		0.634	0	0.73	0.5564	0.2565	0.7114	0.5775	0.5191	61.895	35	0	2750		17	1223418	70.7244	0.0200967	0.0392333	0.00596941	0.0212701	0.0429899	-0.03109	0.0139301	-0.0214931	0.090796	0.116961	0.0483482	0.00172659	-0.00495506	0.0249349	0.0492668	0.0432413	-0.0170757	0.00164906
574	82	578	224	199	1974	368	7	456	1	1	1	2.3584	869	153		0.634	0	0.73	0.5564	0.2565	0.7114	0.5775	0.5191	61.895	48	0	2635		3	407808	73.4746	0.0200908	0.0392133	0.00597167	0.0212698	0.0429728	-0.0310687	0.0139115	-0.0214904	0.0907599	0.116911	0.0483216	0.00172547	-0.00495037	0.0249155	0.0492327	0.0432126	-0.0170648	0.00165037
575	82	577	231	207	1615	278	7	403	99	2	2	3.55168	1075	51		0.634	0	0.73	0.5564	0.2565	0.7114	0.5775	0.5191	61.895	56	1136	1372		16	1223418	28.4891	0.016842	0.0279617	0.00836951	0.0240192	0.0358743	-0.0183309	-0.00373365	-0.0261471	0.0909517	0.134036	0.0621291	0.00338222	3.92e-06	-0.0160034	-0.0492146	-0.0371743	-0.00518747	-0.0216578
576	82	578	228	203	1789	306	8	444	21	5	3	3.2639	582	12		0.634	0	0.73	0.5564	0.2565	0.7114	0.5775	0.5191	61.895	35	0	3057		9	2854614	34.9725	0.0166113	0.0274173	0.00862572	0.0244541	0.0364105	-0.0182775	-0.00423253	-0.0262863	0.0903377	0.132887	0.0611907	0.00357491	0.00085912	-0.0179977	-0.0538315	-0.035032	-0.00314999	-0.0130073
577	82	578	228	203	1867	343	8	433	10	2	2	4.25299	2167	77		0.634	0	0.73	0.5564	0.2565	0.7114	0.5775	0.5191	61.895	17	0	1397		13	2039020	33.2628	0.0168353	0.0279387	0.00837216	0.0240186	0.0358556	-0.0183074	-0.0037501	-0.0261448	0.090909	0.133963	0.0620843	0.00337955	7.96e-06	-0.0160059	-0.0492005	-0.0371614	-0.0051817	-0.0216424
578	82	577	229	205	1689	299	7	411	55	7	3	3.53192	1981	108		0.634	0	0.73	0.5564	0.2565	0.7114	0.5775	0.5191	61.895	35	0	1571		13	5709130	32.5028	0.0168363	0.0279424	0.00837173	0.0240187	0.0358586	-0.0183112	-0.00374747	-0.0261452	0.0909159	0.133975	0.0620915	0.00337998	7.32e-06	-0.0160055	-0.0492028	-0.0371635	-0.00518263	-0.0216449
579	82	577	229	205	1677	295	8	414	11	4	2	3.46967	1252	8		0.634	0	0.73	0.5564	0.2565	0.7114	0.5775	0.5191	61.895	23	0	2379		13	3262408	31.9126	0.0168372	0.0279453	0.00837141	0.0240188	0.0358609	-0.0183141	-0.00374543	-0.0261455	0.0909212	0.133984	0.0620971	0.00338031	6.82e-06	-0.0160052	-0.0492045	-0.0371651	-0.00518335	-0.0216468
580	82	577	231	207	1615	278	7	403	99	16	3	3.55168	1350	49		0.634	0	0.73	0.5564	0.2565	0.7114	0.5775	0.5191	61.895	56	868	1382		22	14679828	27.5373	0.0169919	0.0285485	0.00829905	0.0240203	0.0367029	-0.0192866	-0.00281614	-0.025947	0.0908433	0.133229	0.0615805	0.00357628	0.000382456	-0.0146947	-0.0462044	-0.0330023	-0.00401227	-0.020553
581	82	576	233	208	1529	276	7	369	132	29	3	3.99567	816	14		0.634	0	0.73	0.5564	0.2565	0.7114	0.5775	0.5191	29.2533	29	0	2810		33	25280314	20.1426	0.0176936	0.030948	0.00774815	0.0233314	0.0370733	-0.0211403	-0.000120493	-0.0243744	0.091179	0.131693	0.0603297	0.00269371	-0.00220846	-0.00706555	-0.0289789	-0.022243	-0.00507686	-0.00941564
582	82	577	234	209	1514	275	6	362	153	4	2	1.83968	1064	38		0.634	0	0.73	0.5564	0.2565	0.7114	0.5775	0.5191	29.2533	29	0	2545		33	2854614	19.5213	0.0176946	0.0309514	0.0077477	0.0233313	0.0370758	-0.0211437	-0.000117803	-0.0243743	0.0911842	0.131701	0.0603349	0.00269392	-0.00220935	-0.00706364	-0.028977	-0.022242	-0.00507756	-0.00941543
583	81	576	234	209	1471	273	6	346	161	34	3	2.27229	1063	1		0.634	0	0.73	0.5564	0.2565	0.7114	0.5775	0.5191	29.2533	21	0	2569		38	30172390	16.864	0.0180679	0.0319982	0.00739465	0.0227941	0.0372653	-0.0220281	0.0012689	-0.0240893	0.0906827	0.130405	0.0597299	0.00277287	-0.00229402	-0.00359373	-0.0202564	-0.0181916	-0.00688231	-0.0162719
584	81	576	233	209	1370	242	6	331	200	12	3	1.82502	1201	39		0.634	0	0.73	0.5564	0.2565	0.7114	0.5775	0.5191	61.895	23	0	2369		41	9786840	31.3886	0.0168377	0.0279471	0.00837093	0.0240182	0.0358616	-0.0183158	-0.00374366	-0.0261442	0.09092	0.133982	0.0620966	0.00338029	6.56e-06	-0.0160041	-0.0492025	-0.037163	-0.00518284	-0.0216433
585	82	578	228	204	1825	313	8	449	30	5	2	3.74712	1337	0		0.634	0	0.73	0.5564	0.2565	0.7114	0.5775	0.5191	61.895	26	0	2298		21	3670200	44.017	0.0160704	0.0256517	0.00900141	0.0248072	0.0350213	-0.0161874	-0.00631315	-0.0266133	0.0892126	0.131229	0.0597384	0.00320437	0.000781168	-0.0209451	-0.0598018	-0.0379889	-0.0031448	-0.00490472
586	81	577	232	209	1392	245	7	336	137	26	3	3.31583	1555	126		0.634	0	0.73	0.5564	0.2565	0.7114	0.5775	0.5191	61.895	23	0	1959		41	21203364	33.8948	0.0168341	0.0279349	0.0083723	0.0240178	0.0358516	-0.0183033	-0.00375233	-0.0261429	0.0908968	0.133943	0.0620723	0.00337884	8.7e-06	-0.0160053	-0.0491946	-0.0371557	-0.00517969	-0.0216346
587	82	577	230	206	1809	320	8	437	21	5	3	5.00671	1010	10		0.634	0	0.73	0.5564	0.2565	0.7114	0.5775	0.5191	61.895	29	0	2606		12	3670200	37.497	0.016232	0.0262926	0.00894128	0.0248572	0.0359875	-0.0172299	-0.00549817	-0.0264812	0.0895323	0.131541	0.0600149	0.0034651	0.0011922	-0.0204675	-0.059174	-0.0356172	-0.00183041	-0.0043452
[truncated: 206 more columns]
